# Supplementary material for: Molecular Epidemiology of the HIV-1 Subtype B Sub-Epidemic in Bulgaria
Source: Viruses. 2020 Apr 14;12(4):441. doi: 10.3390/v12040441 (PMC7232140; doi:10.3390/v12040441)
Supplement: Supplementary file 1 [file viruses-12-00441-s001.zip]

Archive with 4 entries (3 files):
- Supplementary files/
- Supplementary files/Supplementary Table S1. Antiretroviral drug resistance mutations in Bulgarian polymerase sequences.xlsx
- Supplementary files/Supplementary Table S2. 663 Bulgarian HIV-1 polymerase (pol) sequence GenBank accession numbers.docx
- Supplementary files/Global_tree_newick
