# Supplementary material for: Molecular Epidemiology of the HIV-1 Subtype B Sub-Epidemic in Bulgaria
Source: Viruses. 2020 Apr 14;12(4):441. doi: 10.3390/v12040441 (PMC7232140; doi:10.3390/v12040441)
Supplement: Supplementary file 1 [file viruses-12-00441-s001.zip › Supplementary files/Supplementary Table S1. Antiretroviral drug resistance mutations in Bulgarian polymerase sequences.xlsx]

## Sheet: PR
Sequence Name	PR Major Mutations	Number of Resistance Mutations
1890504VS04	M46L,G48V,I54V,V82A	4
2150411TG11	M46I,I54V,V82VA,L90M	4
1480506TG06	M46I,I84V,L90M	3
2630604VS04	G48V,V82A,L90M	3
1680405TG05	I84V,L90M	2
1930504VS04	M46I,L90M	2
2160703VS03	I84V,L90M	2
2210504VS05	I84V,L90M	2
4880909TG09	I54IV,L90LM	2
0940602VS02	I84EV,L90M	2
15250612TG13	M46L	1
16240213TG15	M46I	1
2020504VS04	L90M	1
26521017VS18	L90M	1
26911217VS18	L90M	1
27300218VS18	L90M	1
28170618VS18	L90M	1
28200618VS18	L90M	1
28250718VS18	L90M	1
2840605TG05	L90M	1
29221018VS18	L90M	1
29691118VS19	L90M	1
29851218VS19	L90M	1
4320307TG07	D30N	1
4380506TG06	L90M	1
4430505TG05	V82F	1
4580605TG06	D30N	1
4940106TG06	L90M	1

## Sheet: NRTI
Sequence Name	NRTI Mutations	Number of Resistance Mutations
2160703VS03	M41L,E44A,D67N,L74V,V75M,M184V,L210W,T215Y,K219E	9
2020504VS04	E40F,M41L,D67N,L74V,L210W,T215Y,K219N	7
0940602VS02	M41L,E44D,D67N,L210W,T215Y,K219N	6
1930504VS04	M41L,E44D,D67N,M184V,L210W,T215Y	6
2630604VS04	D67S,T69G,K70R,M184V,T215F,K219E	6
4810406TG06	M41ML,D67N,K70R,M184V,T215F,K219E	6
2210504VS05	D67N,K70R,M184V,T215F,K219Q	5
1480506TG06	M41L,M184V,L210W,T215Y	4
1890504VS04	D67N,K70R,T215I,K219Q	4
2150411TG11	D67N,K70R,M184V,K219Q	4
4380506TG06	D67G,K70E,M184V	3
17161113TG14	M41L,T215C	2
18890315VS16	M41L,T215D	2
4320307TG07	M184V,T215Y	2
4880909TG09	M184MIV,T215TN	2
6511208TG09	M41L,T215L	2
1001004VS04	K219Q	1
10760913TG15	F77L	1
11120111TG11	M184V	1
1220805TG05	T69D	1
13000112TG12	A62V	1
13730811TG12	T215D	1
1680405TG05	M184V	1
16951013VS15	M41L	1
17060616VS16	M184V	1
17171113VS15	T215S	1
17590914VS15	E44ED	1
20460115VS15	E44D	1
23700916VS17	K219KN	1
23740816VS16	A62V	1
2511114VS15	M184V	1
26040118VS18	D67DE	1
2840605TG05	M184V	1
3750902VS02	T69D	1
4580605TG06	M184V	1
4921106TG06	M41L	1
4940106TG06	K219N	1
5230711TG12	M184V	1
6060911TG12	M184V	1
8931108TG08	M41L	1
9141108TG08	F77L	1

## Sheet: NNRTI
Sequence Name	NNRTI Mutations	Number of Resistance Mutations
19210714VS16	K101E,V106VI,G190A	3
11120111TG11	K103N,V108VI	2
13000112TG12	E138G,G190A	2
15281013TG14	E138G,V179E	2
15821013TG14	E138G,V179E	2
17161113TG14	L100I,K103N	2
17660913LU15	V108VI,E138K	2
19510814VS16	K101E,E138G	2
21260615LU17	K101E,E138K	2
27490218VS18	E138G,V179E	2
29551118VS19	V106I,V179D	2
6150807TG07	E138A,V179D	2
6940711TG12	V106I,E138A	2
0940602VS02	E138K	1
10140912TG13	E138A	1
10261209TG12	E138G	1
10290716VS16	E138G	1
10310909TG09	E138G	1
10531110TG11	V179D	1
10760913TG15	V179D	1
10810911TG12	E138G	1
11400510TG10	E138A	1
12701018VS18	K103S	1
12750111TG11	E138A	1
12761111TG12	V179D	1
13210511TG11	K103KE	1
13480711TG11	Y181YS	1
13680811TG12	E138G	1
13690811TG12	E138G	1
13890911TG12	E138EG	1
14001111TG12	V179D	1
14051111TG12	E138G	1
14471211TG12	E138A	1
14550312TG12	E138A	1
14670312TG13	E138A	1
15050114TG15	K103N	1
15790414TG14	E138A	1
15901012TG13	V179E	1
16130113TG14	E138A	1
16310113TG15	E138G	1
16350313LU15	E138A	1
1670407TG07	E138A	1
1730610TG10	V106I	1
17560118VS18	E138G	1
17801113LU15	V179E	1
17850216VS16	E138A	1
18031213LU15	E138A	1
18191213VS16	V179E	1
18480214VS16	E138G	1
18490214VS16	E138A	1
18670514VS16	E138A	1
1930504VS04	A98G	1
19470814VS16	K103N	1
19580315VS16	E138G	1
20031014VS16	E138EA	1
2020504VS04	G190E	1
20430115VS16	V179VD	1
20551216VS17	V179D	1
20570816VS17	E138EK	1
20830415LU17	E138A	1
20850315LU17	E138A	1
20990415LU17	E138A	1
21160515VS15	E138G	1
21661115LU17	V108VI	1
2160703VS03	G190Q	1
21790915LU17	E138G	1
22041115LU17	V179D	1
23340516VS16	V106I	1
23550616VS17	E138EA	1
23700916VS17	Y181YC	1
23730816VS16	E138EA	1
24130918VS18	E138A	1
24700117VS18	E138G	1
26080618VS18	V106I	1
26791117VS18	E138A	1
26960118VS18	Y188YF	1
27410218VS18	E138A	1
27480218VS18	V179D	1
28000518VS18	E138A	1
28630818VS18	V179D	1
28780818VS18	E138EG	1
29221018VS18	V106I	1
29291018VS19	K103N	1
29411018VS19	V106I	1
29541118VS19	V179D	1
29651218VS19	E138G	1
29851218VS19	V106I	1
3750902VS02	V179D	1
4230406TG06	V179D	1
4420309TG09	E138A	1
4480411TG11	K103N	1
4580605TG06	E138A	1
5061110TG11	E138A	1
5741005TG05	V179D	1
6491106TG06	V179D	1
7561207TG08	E138G	1
9050511TG11	E138A	1

## Sheet: Multi-Drug Resistance
Sequence Name	PR Major	NRTI	NNRTI
0940602VS02	I84EV,L90M	M41L,E44D,D67N,L210W,T215Y,K219N	E138K
1930504VS04	M46I,L90M	M41L,E44D,D67N,M184V,L210W,T215Y	A98G
2020504VS04	L90M	E40F,M41L,D67N,L74V,L210W,T215Y,K219N	G190E
2160703VS03	I84V,L90M	M41L,E44A,D67N,L74V,V75M,M184V,L210W,T215Y,K219E	G190Q
4580605TG06	D30N	M184V	E138A
1480506TG06	M46I,I84V,L90M	M41L,M184V,L210W,T215Y
1680405TG05	I84V,L90M	M184V
1890504VS04	M46L,G48V,I54V,V82A	D67N,K70R,T215I,K219Q
2150411TG11	M46I,I54V,V82VA,L90M	D67N,K70R,M184V,K219Q
2210504VS05	I84V,L90M	D67N,K70R,M184V,T215F,K219Q
2630604VS04	G48V,V82A,L90M	D67S,T69G,K70R,M184V,T215F,K219E
2840605TG05	L90M	M184V
4320307TG07	D30N	M184V,T215Y
4380506TG06	L90M	D67G,K70E,M184V
4880909TG09	I54IV,L90LM	M184MIV,T215TN
4940106TG06	L90M	K219N
10760913TG15		F77L	V179D
11120111TG11		M184V	K103N,V108VI
13000112TG12		A62V	E138G,G190A
17161113TG14		M41L,T215C	L100I,K103N
23700916VS17		K219KN	Y181YC
3750902VS02		T69D	V179D
29221018VS18	L90M		V106I
29851218VS19	L90M		V106I
