# Supplementary material for: Molecular Epidemiology of the HIV-1 Subtype B Sub-Epidemic in Bulgaria
Source: Viruses. 2020 Apr 14;12(4):441. doi: 10.3390/v12040441 (PMC7232140; doi:10.3390/v12040441)
Supplement: Supplementary file 1 [file viruses-12-00441-s001.zip › Supplementary files/Global_tree_newick]

#NEXUS
begin taxa;
	dimensions ntax=2596;
	taxlabels
	0430604VS04[&!color=#ff0000]
	0650104VS04[&!color=#ff0000]
	0860705TG05[&!color=#ff0000]
	0940602VS02[&!color=#ff0000]
	0971203VS03[&!color=#ff0000]
	1001004VS04[&!color=#ff0000]
	10060709TG09[&!color=#ff0000]
	10070511TG11[&!color=#ff0000]
	10140912TG13[&!color=#ff0000]
	10200711TG11[&!color=#ff0000]
	10261209TG12[&!color=#ff0000]
	10270811TG12[&!color=#ff0000]
	10281012TG13[&!color=#ff0000]
	10290716VS16[&!color=#ff0000]
	10310909TG09[&!color=#ff0000]
	10371009TG09[&!color=#ff0000]
	10471009TG09[&!color=#ff0000]
	10531110TG11[&!color=#ff0000]
	10551009TG09[&!color=#ff0000]
	1070011010TG[&!color=#ff0000]
	10760913TG15[&!color=#ff0000]
	10810911TG12[&!color=#ff0000]
	10980612TG13[&!color=#ff0000]
	11120111TG11[&!color=#ff0000]
	11200911TG12[&!color=#ff0000]
	11230510TG10[&!color=#ff0000]
	11300711TG11[&!color=#ff0000]
	11310911TG12[&!color=#ff0000]
	11400510TG10[&!color=#ff0000]
	11410612TG13[&!color=#ff0000]
	11451111TG11[&!color=#ff0000]
	11600711TG12[&!color=#ff0000]
	11620910TG11[&!color=#ff0000]
	11631110TG11[&!color=#ff0000]
	11661112TG14[&!color=#ff0000]
	11671211TG12[&!color=#ff0000]
	11681212TG13[&!color=#ff0000]
	11711011TG12[&!color=#ff0000]
	11751214VS15[&!color=#ff0000]
	11790111TG11[&!color=#ff0000]
	11921011TG12[&!color=#ff0000]
	11950113TG14[&!color=#ff0000]
	12130712TG12[&!color=#ff0000]
	12140711TG12[&!color=#ff0000]
	12180411TG11[&!color=#ff0000]
	12190712TG13[&!color=#ff0000]
	12201012TG14[&!color=#ff0000]
	1220805TG05[&!color=#ff0000]
	12231110TG11[&!color=#ff0000]
	12251112TG14[&!color=#ff0000]
	12340915VS15[&!color=#ff0000]
	12351110TG11[&!color=#ff0000]
	12360710TG10[&!color=#ff0000]
	12381110TG11[&!color=#ff0000]
	12420612TG13[&!color=#ff0000]
	12521211TG12[&!color=#ff0000]
	12640319VS19[&!color=#ff0000]
	12701018VS18[&!color=#ff0000]
	12710811TG12[&!color=#ff0000]
	12740118VS18[&!color=#ff0000]
	12750111TG11[&!color=#ff0000]
	12761111TG12[&!color=#ff0000]
	12790113TG13[&!color=#ff0000]
	12930511TG11[&!color=#ff0000]
	13000112TG12[&!color=#ff0000]
	13040411TG11[&!color=#ff0000]
	13090411TG11[&!color=#ff0000]
	13120411TG11[&!color=#ff0000]
	13210511TG11[&!color=#ff0000]
	13350711TG11[&!color=#ff0000]
	13360511TG11[&!color=#ff0000]
	13430611TG11[&!color=#ff0000]
	13460611TG11[&!color=#ff0000]
	13480711TG11[&!color=#ff0000]
	13490214TG14[&!color=#ff0000]
	13551212TG14[&!color=#ff0000]
	13570412TG12[&!color=#ff0000]
	13680811TG12[&!color=#ff0000]
	13690811TG12[&!color=#ff0000]
	13730811TG12[&!color=#ff0000]
	13740811TG12[&!color=#ff0000]
	13750811TG12[&!color=#ff0000]
	13790911TG12[&!color=#ff0000]
	13840911TG12[&!color=#ff0000]
	13850911TG12[&!color=#ff0000]
	13890911TG12[&!color=#ff0000]
	13911011TG12[&!color=#ff0000]
	13921011TG12[&!color=#ff0000]
	13941011TG12[&!color=#ff0000]
	13951011TG12[&!color=#ff0000]
	13961011TG12[&!color=#ff0000]
	14001111TG12[&!color=#ff0000]
	14051111TG12[&!color=#ff0000]
	14061011TG12[&!color=#ff0000]
	14071011TG12[&!color=#ff0000]
	14101011TG12[&!color=#ff0000]
	14131111TG12[&!color=#ff0000]
	14171011TG12[&!color=#ff0000]
	14250412TG12[&!color=#ff0000]
	14281111TG12[&!color=#ff0000]
	14341112TG14[&!color=#ff0000]
	14381211TG12[&!color=#ff0000]
	14400712TG13[&!color=#ff0000]
	14421111TG12[&!color=#ff0000]
	14451111TG12[&!color=#ff0000]
	14471211TG12[&!color=#ff0000]
	14550312TG12[&!color=#ff0000]
	14631112TG13[&!color=#ff0000]
	14670312TG13[&!color=#ff0000]
	14700612TG13[&!color=#ff0000]
	14710512TG12[&!color=#ff0000]
	14721012TG14[&!color=#ff0000]
	14791114VS15[&!color=#ff0000]
	1480506TG06[&!color=#ff0000]
	14840912TG13[&!color=#ff0000]
	14860412TG12[&!color=#ff0000]
	14870412TG12[&!color=#ff0000]
	14951017VS18[&!color=#ff0000]
	14971016VS17[&!color=#ff0000]
	15050114TG15[&!color=#ff0000]
	15091112TG12[&!color=#ff0000]
	15121114VS16[&!color=#ff0000]
	15210912TG13[&!color=#ff0000]
	15250612TG13[&!color=#ff0000]
	15270612TG13[&!color=#ff0000]
	15281013TG14[&!color=#ff0000]
	15290612TG13[&!color=#ff0000]
	15310612TG13[&!color=#ff0000]
	15340712TG13[&!color=#ff0000]
	15370113TG14[&!color=#ff0000]
	15400612TG13[&!color=#ff0000]
	15480313VS15[&!color=#ff0000]
	15490713TG13[&!color=#ff0000]
	15500912TG13[&!color=#ff0000]
	15560912TG12[&!color=#ff0000]
	15590712TG13[&!color=#ff0000]
	15610912TG13[&!color=#ff0000]
	15640812TG13[&!color=#ff0000]
	15650812TG13[&!color=#ff0000]
	15680912TG13[&!color=#ff0000]
	15711112TG13[&!color=#ff0000]
	15750812TG13[&!color=#ff0000]
	15770912TG13[&!color=#ff0000]
	15790414TG14[&!color=#ff0000]
	15821013TG14[&!color=#ff0000]
	15860912TG13[&!color=#ff0000]
	15881012TG14[&!color=#ff0000]
	15891012TG14[&!color=#ff0000]
	15901012TG13[&!color=#ff0000]
	15950813TG14[&!color=#ff0000]
	16001112TG14[&!color=#ff0000]
	1601203VS03[&!color=#ff0000]
	16060213VS15[&!color=#ff0000]
	16081212TG14[&!color=#ff0000]
	16101212TG14[&!color=#ff0000]
	1610215TG15[&!color=#ff0000]
	16130113TG14[&!color=#ff0000]
	16170113TG13[&!color=#ff0000]
	16190113VS15[&!color=#ff0000]
	16200113TG13[&!color=#ff0000]
	16240213TG15[&!color=#ff0000]
	16290113TG13[&!color=#ff0000]
	16300113VS15[&!color=#ff0000]
	16310113TG15[&!color=#ff0000]
	16350313LU15[&!color=#ff0000]
	16380319VS19[&!color=#ff0000]
	16420313VS15[&!color=#ff0000]
	16470313VS15[&!color=#ff0000]
	16480213VS15[&!color=#ff0000]
	16560313VS15[&!color=#ff0000]
	16580413VS15[&!color=#ff0000]
	16660313VS15[&!color=#ff0000]
	16680913LU15[&!color=#ff0000]
	1670407TG07[&!color=#ff0000]
	1680405TG05[&!color=#ff0000]
	16951013VS15[&!color=#ff0000]
	17001013LU15[&!color=#ff0000]
	17030513VS15[&!color=#ff0000]
	17060616VS16[&!color=#ff0000]
	17070414TG14[&!color=#ff0000]
	17161113TG14[&!color=#ff0000]
	17171113VS15[&!color=#ff0000]
	17290713VS15[&!color=#ff0000]
	1730610TG10[&!color=#ff0000]
	17350713LU15[&!color=#ff0000]
	17370813LU15[&!color=#ff0000]
	17401013LU15[&!color=#ff0000]
	17430813VS15[&!color=#ff0000]
	17440813VS15[&!color=#ff0000]
	17450813LU15[&!color=#ff0000]
	17510913LU15[&!color=#ff0000]
	17521013LU15[&!color=#ff0000]
	17550913LU15[&!color=#ff0000]
	17560118VS18[&!color=#ff0000]
	17580913VS15[&!color=#ff0000]
	17590914VS15[&!color=#ff0000]
	17601013VS15[&!color=#ff0000]
	17610913VS15[&!color=#ff0000]
	17640913VS15[&!color=#ff0000]
	17660913LU15[&!color=#ff0000]
	17681213LU15[&!color=#ff0000]
	17690913VS15[&!color=#ff0000]
	17761013LU15[&!color=#ff0000]
	17771013LU15[&!color=#ff0000]
	17781013LU15[&!color=#ff0000]
	17801113LU15[&!color=#ff0000]
	17841013VS15[&!color=#ff0000]
	17850216VS16[&!color=#ff0000]
	17871113LU15[&!color=#ff0000]
	17881113VS15[&!color=#ff0000]
	17890419VS19[&!color=#ff0000]
	17901113LU15[&!color=#ff0000]
	17911013VS15[&!color=#ff0000]
	17941213LU15[&!color=#ff0000]
	17991113VS16[&!color=#ff0000]
	18031213LU15[&!color=#ff0000]
	18071213TG14[&!color=#ff0000]
	18081213TG14[&!color=#ff0000]
	18091213TG14[&!color=#ff0000]
	18111213LU15[&!color=#ff0000]
	18191213VS16[&!color=#ff0000]
	18211213VS16[&!color=#ff0000]
	18220114TG14[&!color=#ff0000]
	18320114TG14[&!color=#ff0000]
	18370615VS15[&!color=#ff0000]
	18380314VS16[&!color=#ff0000]
	18390214VS16[&!color=#ff0000]
	18400214VS16[&!color=#ff0000]
	18441213TG14[&!color=#ff0000]
	18450214VS16[&!color=#ff0000]
	18460214VS16[&!color=#ff0000]
	18470314VS16[&!color=#ff0000]
	18480214VS16[&!color=#ff0000]
	18490214VS16[&!color=#ff0000]
	18510314VS16[&!color=#ff0000]
	18530314VS16[&!color=#ff0000]
	18540314VS16[&!color=#ff0000]
	18550314VS15[&!color=#ff0000]
	18560314VS16[&!color=#ff0000]
	18610314VS16[&!color=#ff0000]
	18640314VS16[&!color=#ff0000]
	18670514VS16[&!color=#ff0000]
	18680115VS16[&!color=#ff0000]
	18690414VS16[&!color=#ff0000]
	18700414VS16[&!color=#ff0000]
	18720414VS16[&!color=#ff0000]
	18730414VS16[&!color=#ff0000]
	18740414VS16[&!color=#ff0000]
	18780414VS16[&!color=#ff0000]
	18790514VS16[&!color=#ff0000]
	18850514TG14[&!color=#ff0000]
	18861114VS16[&!color=#ff0000]
	18880614VS16[&!color=#ff0000]
	18890315VS16[&!color=#ff0000]
	1890504VS04[&!color=#ff0000]
	18921214VS16[&!color=#ff0000]
	18940514VS16[&!color=#ff0000]
	18960614TG14[&!color=#ff0000]
	18970614VS15[&!color=#ff0000]
	18980614VS16[&!color=#ff0000]
	18990614TG14[&!color=#ff0000]
	19010614VS16[&!color=#ff0000]
	19020614VS16[&!color=#ff0000]
	19041014VS16[&!color=#ff0000]
	19090614VS16[&!color=#ff0000]
	19110614VS16[&!color=#ff0000]
	19140614VS16[&!color=#ff0000]
	19150614VS16[&!color=#ff0000]
	19180614VS15[&!color=#ff0000]
	19210714VS16[&!color=#ff0000]
	19220714VS15[&!color=#ff0000]
	19250714VS16[&!color=#ff0000]
	19270714VS16[&!color=#ff0000]
	1930504VS04[&!color=#ff0000]
	19340714VS16[&!color=#ff0000]
	19380714VS16[&!color=#ff0000]
	19390714VS16[&!color=#ff0000]
	19420814TG14[&!color=#ff0000]
	19450615VS16[&!color=#ff0000]
	19460814VS16[&!color=#ff0000]
	19470814VS16[&!color=#ff0000]
	19490615VS16[&!color=#ff0000]
	19510814VS16[&!color=#ff0000]
	19530814VS16[&!color=#ff0000]
	19540814VS16[&!color=#ff0000]
	19550814VS16[&!color=#ff0000]
	19560814VS16[&!color=#ff0000]
	19580315VS16[&!color=#ff0000]
	19620914VS16[&!color=#ff0000]
	19630914VS16[&!color=#ff0000]
	19651014TG14[&!color=#ff0000]
	19660215VS16[&!color=#ff0000]
	19680914VS16[&!color=#ff0000]
	19720914VS16[&!color=#ff0000]
	19740914VS16[&!color=#ff0000]
	19760914VS16[&!color=#ff0000]
	19881014VS16[&!color=#ff0000]
	19911014VS16[&!color=#ff0000]
	19931014VS16[&!color=#ff0000]
	20011014VS16[&!color=#ff0000]
	20031014VS16[&!color=#ff0000]
	20041014VS16[&!color=#ff0000]
	20061014VS16[&!color=#ff0000]
	20081114VS17[&!color=#ff0000]
	20131114VS16[&!color=#ff0000]
	20180515VS15[&!color=#ff0000]
	2020504VS04[&!color=#ff0000]
	20260315VS15[&!color=#ff0000]
	20300318VS18[&!color=#ff0000]
	2030416VS16[&!color=#ff0000]
	20320215VS15[&!color=#ff0000]
	20350115VS15[&!color=#ff0000]
	20370115VS17[&!color=#ff0000]
	20381214VS17[&!color=#ff0000]
	20390115VS17[&!color=#ff0000]
	20430115VS16[&!color=#ff0000]
	20460115VS15[&!color=#ff0000]
	20530415LU17[&!color=#ff0000]
	20551216VS17[&!color=#ff0000]
	20570816VS17[&!color=#ff0000]
	20630315TG15[&!color=#ff0000]
	20641018VS19[&!color=#ff0000]
	20680215LU17[&!color=#ff0000]
	20690315LU17[&!color=#ff0000]
	20700118VS18[&!color=#ff0000]
	20810315LU17[&!color=#ff0000]
	20830415LU17[&!color=#ff0000]
	20850315LU17[&!color=#ff0000]
	20880315LU17[&!color=#ff0000]
	20900415VS15[&!color=#ff0000]
	20970415LU17[&!color=#ff0000]
	20990415LU17[&!color=#ff0000]
	21000415LU17[&!color=#ff0000]
	21010415LU17[&!color=#ff0000]
	21030515LU17[&!color=#ff0000]
	21120515VS15[&!color=#ff0000]
	21140515VS15[&!color=#ff0000]
	21160515VS15[&!color=#ff0000]
	21220715VS15[&!color=#ff0000]
	21260615LU17[&!color=#ff0000]
	21271215LU17[&!color=#ff0000]
	21280615VS15[&!color=#ff0000]
	21320715VS15[&!color=#ff0000]
	21330715VS15[&!color=#ff0000]
	21340615VS15[&!color=#ff0000]
	21350615LU17[&!color=#ff0000]
	21360615LU17[&!color=#ff0000]
	21380715VS15[&!color=#ff0000]
	21391015LU17[&!color=#ff0000]
	21460715VS15[&!color=#ff0000]
	2150411TG11[&!color=#ff0000]
	21530715VS15[&!color=#ff0000]
	21550715VS15[&!color=#ff0000]
	2160703VS03[&!color=#ff0000]
	21661115LU17[&!color=#ff0000]
	21670316LU17[&!color=#ff0000]
	21710616VS16[&!color=#ff0000]
	21780915LU17[&!color=#ff0000]
	21790915LU17[&!color=#ff0000]
	21831115LU17[&!color=#ff0000]
	21950915LU17[&!color=#ff0000]
	21980915LU17[&!color=#ff0000]
	2201011TG12[&!color=#ff0000]
	22010319VS19[&!color=#ff0000]
	22021015LU17[&!color=#ff0000]
	22041115LU17[&!color=#ff0000]
	22101118VS19[&!color=#ff0000]
	2210504VS05[&!color=#ff0000]
	22211115LU17[&!color=#ff0000]
	22251115VS15[&!color=#ff0000]
	22271115LU17[&!color=#ff0000]
	22301115LU17[&!color=#ff0000]
	22310319VS19[&!color=#ff0000]
	22320116LU17[&!color=#ff0000]
	22330516VS16[&!color=#ff0000]
	22401215VS15[&!color=#ff0000]
	22411115LU17[&!color=#ff0000]
	22440116VS16[&!color=#ff0000]
	22591017VS18[&!color=#ff0000]
	22600116VS16[&!color=#ff0000]
	22790216VS16[&!color=#ff0000]
	22960716VS16[&!color=#ff0000]
	22970316VS16[&!color=#ff0000]
	23010416VS16[&!color=#ff0000]
	23120816VS16[&!color=#ff0000]
	23130616VS16[&!color=#ff0000]
	23220416VS17[&!color=#ff0000]
	23230416VS17[&!color=#ff0000]
	23240416VS16[&!color=#ff0000]
	23250416VS16[&!color=#ff0000]
	23260516VS17[&!color=#ff0000]
	23300916VS17[&!color=#ff0000]
	23310816VS16[&!color=#ff0000]
	23340516VS16[&!color=#ff0000]
	23350716VS16[&!color=#ff0000]
	23360516VS17[&!color=#ff0000]
	23420616VS17[&!color=#ff0000]
	23430716VS16[&!color=#ff0000]
	23470616VS17[&!color=#ff0000]
	23490616VS17[&!color=#ff0000]
	23500616VS16[&!color=#ff0000]
	23520916VS17[&!color=#ff0000]
	23530916VS17[&!color=#ff0000]
	23550616VS17[&!color=#ff0000]
	23560616VS17[&!color=#ff0000]
	23570616VS16[&!color=#ff0000]
	23600618VS18[&!color=#ff0000]
	23660716VS16[&!color=#ff0000]
	23680816VS16[&!color=#ff0000]
	23700916VS17[&!color=#ff0000]
	23730816VS16[&!color=#ff0000]
	23740816VS16[&!color=#ff0000]
	23750816VS16[&!color=#ff0000]
	23770816VS16[&!color=#ff0000]
	23780816VS16[&!color=#ff0000]
	23820816VS16[&!color=#ff0000]
	23830816VS16[&!color=#ff0000]
	23840816VS16[&!color=#ff0000]
	23860816VS17[&!color=#ff0000]
	23870816VS16[&!color=#ff0000]
	23960916VS17[&!color=#ff0000]
	23980916VS17[&!color=#ff0000]
	24090916VS17[&!color=#ff0000]
	24130918VS18[&!color=#ff0000]
	24211016VS17[&!color=#ff0000]
	24500219VS19[&!color=#ff0000]
	24670117VS18[&!color=#ff0000]
	24690117VS18[&!color=#ff0000]
	24700117VS18[&!color=#ff0000]
	24710117VS18[&!color=#ff0000]
	24730117VS18[&!color=#ff0000]
	24830217VS18[&!color=#ff0000]
	2511114VS15[&!color=#ff0000]
	25380517VS18[&!color=#ff0000]
	25390517VS18[&!color=#ff0000]
	25760517VS18[&!color=#ff0000]
	25771217VS18[&!color=#ff0000]
	26021017VS18[&!color=#ff0000]
	26040118VS18[&!color=#ff0000]
	26080618VS18[&!color=#ff0000]
	2630604VS04[&!color=#ff0000]
	26381017VS18[&!color=#ff0000]
	26411017VS18[&!color=#ff0000]
	26421017VS18[&!color=#ff0000]
	26431017VS18[&!color=#ff0000]
	2650912TG13[&!color=#ff0000]
	26521017VS18[&!color=#ff0000]
	26561117VS18[&!color=#ff0000]
	26571117VS18[&!color=#ff0000]
	26591117VS18[&!color=#ff0000]
	26621117VS18[&!color=#ff0000]
	26651117VS18[&!color=#ff0000]
	26661117VS18[&!color=#ff0000]
	26671117VS18[&!color=#ff0000]
	26681117VS18[&!color=#ff0000]
	26711117VS18[&!color=#ff0000]
	26731117VS18[&!color=#ff0000]
	26741117VS18[&!color=#ff0000]
	26770118VS18[&!color=#ff0000]
	26791117VS18[&!color=#ff0000]
	26801217VS18[&!color=#ff0000]
	26811217VS18[&!color=#ff0000]
	26881217VS18[&!color=#ff0000]
	26900118VS18[&!color=#ff0000]
	26911217VS18[&!color=#ff0000]
	26931217VS18[&!color=#ff0000]
	26940318VS19[&!color=#ff0000]
	26960118VS18[&!color=#ff0000]
	27080118VS18[&!color=#ff0000]
	27110118VS18[&!color=#ff0000]
	27130118VS18[&!color=#ff0000]
	27140119VS19[&!color=#ff0000]
	27150118VS18[&!color=#ff0000]
	27170118VS18[&!color=#ff0000]
	27190117VS18[&!color=#ff0000]
	27210218VS18[&!color=#ff0000]
	27220218VS18[&!color=#ff0000]
	27250118VS18[&!color=#ff0000]
	27290218VS18[&!color=#ff0000]
	27300218VS18[&!color=#ff0000]
	27330218VS18[&!color=#ff0000]
	27390218VS18[&!color=#ff0000]
	27410218VS18[&!color=#ff0000]
	27450218VS18[&!color=#ff0000]
	27470318VS18[&!color=#ff0000]
	27480218VS18[&!color=#ff0000]
	27490218VS18[&!color=#ff0000]
	27540318VS18[&!color=#ff0000]
	27600318VS18[&!color=#ff0000]
	27610318VS18[&!color=#ff0000]
	27640318VS18[&!color=#ff0000]
	27650318VS18[&!color=#ff0000]
	27660318VS18[&!color=#ff0000]
	27720418VS18[&!color=#ff0000]
	27730418VS18[&!color=#ff0000]
	27740418VS18[&!color=#ff0000]
	27770418VS18[&!color=#ff0000]
	27790418VS18[&!color=#ff0000]
	27800418VS18[&!color=#ff0000]
	27810418VS18[&!color=#ff0000]
	27830418VS18[&!color=#ff0000]
	27840518VS18[&!color=#ff0000]
	27880518VS18[&!color=#ff0000]
	27930518VS18[&!color=#ff0000]
	27960518VS18[&!color=#ff0000]
	27970518VS18[&!color=#ff0000]
	28000518VS18[&!color=#ff0000]
	28090518VS18[&!color=#ff0000]
	28170618VS18[&!color=#ff0000]
	28180618VS18[&!color=#ff0000]
	28200618VS18[&!color=#ff0000]
	28210718VS18[&!color=#ff0000]
	28250718VS18[&!color=#ff0000]
	28280618VS18[&!color=#ff0000]
	28290618VS18[&!color=#ff0000]
	28320718VS18[&!color=#ff0000]
	28380718VS18[&!color=#ff0000]
	28400718VS18[&!color=#ff0000]
	2840605TG05[&!color=#ff0000]
	28440718VS18[&!color=#ff0000]
	28450718VS18[&!color=#ff0000]
	28490718VS18[&!color=#ff0000]
	28500718VS18[&!color=#ff0000]
	28540718VS18[&!color=#ff0000]
	28550818VS18[&!color=#ff0000]
	28570718VS18[&!color=#ff0000]
	28630818VS18[&!color=#ff0000]
	28660818VS18[&!color=#ff0000]
	28750818VS18[&!color=#ff0000]
	28760818VS18[&!color=#ff0000]
	28780818VS18[&!color=#ff0000]
	28790818VS18[&!color=#ff0000]
	28801118VS19[&!color=#ff0000]
	28830219VS19[&!color=#ff0000]
	28840818VS18[&!color=#ff0000]
	28860818VS18[&!color=#ff0000]
	28870818VS18[&!color=#ff0000]
	28900818VS18[&!color=#ff0000]
	28930918VS18[&!color=#ff0000]
	2900215VS15[&!color=#ff0000]
	29021018VS19[&!color=#ff0000]
	29031018VS19[&!color=#ff0000]
	29051118VS19[&!color=#ff0000]
	29081018VS19[&!color=#ff0000]
	29091018VS19[&!color=#ff0000]
	29121018VS19[&!color=#ff0000]
	29181018VS19[&!color=#ff0000]
	29221018VS18[&!color=#ff0000]
	29271018VS19[&!color=#ff0000]
	29291018VS19[&!color=#ff0000]
	29321018VS19[&!color=#ff0000]
	29361018VS18[&!color=#ff0000]
	29411018VS19[&!color=#ff0000]
	29431118VS19[&!color=#ff0000]
	29521118VS19[&!color=#ff0000]
	29530419VS19[&!color=#ff0000]
	29541118VS19[&!color=#ff0000]
	29551118VS19[&!color=#ff0000]
	29591118VS19[&!color=#ff0000]
	29621118VS19[&!color=#ff0000]
	29651218VS19[&!color=#ff0000]
	29691118VS19[&!color=#ff0000]
	29761218VS19[&!color=#ff0000]
	29801218VS19[&!color=#ff0000]
	29851218VS19[&!color=#ff0000]
	29871218VS19[&!color=#ff0000]
	29941218VS19[&!color=#ff0000]
	30010119VS19[&!color=#ff0000]
	30030119VS19[&!color=#ff0000]
	30040119VS19[&!color=#ff0000]
	30050119VS19[&!color=#ff0000]
	30090219VS19[&!color=#ff0000]
	30160119VS19[&!color=#ff0000]
	30170119VS19[&!color=#ff0000]
	3020319VS19[&!color=#ff0000]
	3150208TG08[&!color=#ff0000]
	3200409TG09[&!color=#ff0000]
	3450109TG09[&!color=#ff0000]
	3500112TG12[&!color=#ff0000]
	3510106TG06[&!color=#ff0000]
	3550106TG06[&!color=#ff0000]
	3700516VS16[&!color=#ff0000]
	3750902VS02[&!color=#ff0000]
	3840511TG11[&!color=#ff0000]
	3870207TG07[&!color=#ff0000]
	3940107TG07[&!color=#ff0000]
	3961004VS04[&!color=#ff0000]
	4041003VS03[&!color=#ff0000]
	4080406TG06[&!color=#ff0000]
	4201016VS18[&!color=#ff0000]
	4230406TG06[&!color=#ff0000]
	4270406TG06[&!color=#ff0000]
	4320307TG07[&!color=#ff0000]
	4360509TG09[&!color=#ff0000]
	4380506TG06[&!color=#ff0000]
	4391111TG11[&!color=#ff0000]
	4420309TG09[&!color=#ff0000]
	4430505TG05[&!color=#ff0000]
	4480411TG11[&!color=#ff0000]
	4580605TG06[&!color=#ff0000]
	4700511TG11[&!color=#ff0000]
	4810406TG06[&!color=#ff0000]
	4880909TG09[&!color=#ff0000]
	4921106TG06[&!color=#ff0000]
	4940106TG06[&!color=#ff0000]
	5061110TG11[&!color=#ff0000]
	5100511TG11[&!color=#ff0000]
	5120307TG08[&!color=#ff0000]
	5220808TG09[&!color=#ff0000]
	5230711TG12[&!color=#ff0000]
	5240411TG11[&!color=#ff0000]
	5260306TG06[&!color=#ff0000]
	5580905TG05[&!color=#ff0000]
	5741005TG05[&!color=#ff0000]
	5760406TG06[&!color=#ff0000]
	5850306TG06[&!color=#ff0000]
	5890406TG06[&!color=#ff0000]
	5910606TG06[&!color=#ff0000]
	5940309TG09[&!color=#ff0000]
	6020611TG11[&!color=#ff0000]
	6040406TG06[&!color=#ff0000]
	6060911TG12[&!color=#ff0000]
	6150807TG07[&!color=#ff0000]
	6170706TG06[&!color=#ff0000]
	6381207TG08[&!color=#ff0000]
	6491106TG06[&!color=#ff0000]
	6511208TG09[&!color=#ff0000]
	6700107TG07[&!color=#ff0000]
	6771011TG12[&!color=#ff0000]
	6860409TG09[&!color=#ff0000]
	6940711TG12[&!color=#ff0000]
	7130308TG08[&!color=#ff0000]
	7490709TG09[&!color=#ff0000]
	7561207TG08[&!color=#ff0000]
	7581211TG12[&!color=#ff0000]
	7591007TG07[&!color=#ff0000]
	7720208TG08[&!color=#ff0000]
	7760108TG08[&!color=#ff0000]
	7881110TG11[&!color=#ff0000]
	7950312TG13[&!color=#ff0000]
	8011207TG08[&!color=#ff0000]
	8040508TG08[&!color=#ff0000]
	8841113VS14[&!color=#ff0000]
	8931108TG08[&!color=#ff0000]
	9011108TG08[&!color=#ff0000]
	9031009TG09[&!color=#ff0000]
	9040209TG09[&!color=#ff0000]
	9050511TG11[&!color=#ff0000]
	9141108TG08[&!color=#ff0000]
	9160611TG11[&!color=#ff0000]
	9170612TG13[&!color=#ff0000]
	9200209TG09[&!color=#ff0000]
	9211112TG14[&!color=#ff0000]
	9221209TG09[&!color=#ff0000]
	9341009TG09[&!color=#ff0000]
	9350209TG09[&!color=#ff0000]
	9420110TG10[&!color=#ff0000]
	9530609TG09[&!color=#ff0000]
	9560409TG09[&!color=#ff0000]
	9610411TG11[&!color=#ff0000]
	9760609TG09[&!color=#ff0000]
	9860609TG09[&!color=#ff0000]
	9920313VS15[&!color=#ff0000]
	AY260915_9_Costa_Rica
	'B.AR.00.85323FL_2000.KY968402'
	'B.AR.00.85891FL_2000.KY968403'
	'B.AR.00.86218FL_2000.KY968404'
	'B.AR.00.ARMS008.AY037269'
	'B.AR.01.101815FL_2001.KY968394'
	'B.AR.01.107878FL_2001.KY968395'
	'B.AR.01.89825FL_2001.KY968407'
	'B.AR.01.89886FL_2001.KY968408'
	'B.AR.02.116877FL_2002.KY968396'
	'B.AR.03.03AR137681.DQ383748'
	'B.AR.03.03AR138910.DQ383749'
	'B.AR.04.04AR151263.DQ383751'
	'B.AR.04.04AR151516.DQ383752'
	'B.AR.04.145447FL_2004.KY968398'
	'B.AR.04.159687FL_2004.KY968399'
	'B.AR.07.DEURF07AR001.KY658686'
	'B.AR.08.DEMB08AR002.KY658683'
	'B.AR.09.DEMB09AR010.MH078530'
	'B.AR.10.DEMB10AR006.KY658684'
	'B.AR.14.DEMB14AR003.KY658685'
	'B.AR.15.DEMB15AR013.MH078532'
	'B.AR.15.DEMB15AR014.MH078533'
	'B.AR.98.ARCH054.AY037268'
	'B.AR.99.ARMA132.AY037282'
	'B.AU.03.PS2008_Day182.DQ676875'
	'B.AU.03.PS2019_Day171.DQ676881'
	'B.AU.03.PS4048_Day0.DQ676886'
	'B.AU.04.MS2004_37_012.EF178310'
	'B.AU.04.MS2004_37_016.EF178314'
	'B.AU.04.MS2004_37_024.EF178322'
	'B.AU.04.MS2004_37_040.EF178338'
	'B.AU.04.MS2004_37_056.EF178354'
	'B.AU.04.MS2004_37_060.EF178358'
	'B.AU.04.MS2004_37_076.EF178374'
	'B.AU.04.MS2004_37_122.EF178420'
	'B.AU.04.PS1038_Day174.DQ676871'
	'B.AU.04.PS2016_Day380.DQ676879'
	'B.AU.04.Phcsffull04.AY818644'
	'B.AU.93.MBC18_MBCC18.AF042102'
	'B.AU.95.C24.AF538304'
	'B.AU.95.C42.AF538305'
	'B.AU.95.C76.AF538306'
	'B.AU.95.C92.AF538307'
	'B.AU.95.MBCC54.AF042103'
	'B.AU.96.MBCC98.AF042104'
	'B.AU.96.MBCD36.AF042105'
	'B.AU.99.1182.AF538303'
	'B.AU.x.2870718.AY857022'
	'B.AU.x.4675282.AY857052'
	'B.AU.x.4922142.AY857059'
	'B.AU.x.7894552.AY857127'
	'B.AU.x.9125091.AY857165'
	'B.AU.x.HCPI_08_02.GU367465'
	'B.AU.x.HCPI_10_01.GU367462'
	'B.AU.x.HCPI_11_01.GU367473'
	'B.AU.x.VH_VHPCR.AF146728'
	'B.BO.99.BOL0122.AY037270'
	'B.BR.02.02BR008.DQ358808'
	'B.BR.02.02BR011.DQ358809'
	'B.BR.02.02BR013.DQ358810'
	'B.BR.02.02BR2025.JN692435'
	'B.BR.02.02BR2032.JN692439'
	'B.BR.02.02BR2033.JN692440'
	'B.BR.02.02BR2041.JN692443'
	'B.BR.02.02BR2042.JN692444'
	'B.BR.03.03BR1046.JN692447'
	'B.BR.03.BREPM1023.EF637057'
	'B.BR.03.BREPM1028.EF637053'
	'B.BR.03.BREPM1032.EF637051'
	'B.BR.03.BREPM1033.EF637050'
	'B.BR.03.BREPM1035.EF637049'
	'B.BR.03.BREPM1038.EF637048'
	'B.BR.03.BREPM1040.EF637047'
	'B.BR.03.BREPM2012.EF637046'
	'B.BR.04.04BR1049.JN692451'
	'B.BR.04.04BR1051.JN692452'
	'B.BR.04.04BR1054.JN692453'
	'B.BR.04.04BR1055.JN692454'
	'B.BR.04.04BR1057.JN692455'
	'B.BR.04.04BR1068.JN692457'
	'B.BR.04.BREPM1070.FJ195086'
	'B.BR.05.05BR1074.JN692459'
	'B.BR.05.05BR1080.JN692463'
	'B.BR.05.05BR1082.JN692465'
	'B.BR.05.05BR1089.JN692467'
	'B.BR.05.05BR1092.JN692468'
	'B.BR.05.05BR1101.JN692473'
	'B.BR.05.BREPM1081.FJ195091'
	'B.BR.05.BREPM1084.FJ195088'
	'B.BR.05.BREPM1093.FJ195089'
	'B.BR.06.06BR1115.JN692479'
	'B.BR.06.06BR1119.JN692480'
	'B.BR.07.BP00047_LH01.JN687657'
	'B.BR.09.DEMB09BR040.KU749389'
	'B.BR.10.10BR_MG006.KT427690'
	'B.BR.10.10BR_MG007.KJ849786'
	'B.BR.10.10BR_MG009.KT427689'
	'B.BR.10.10BR_MG012.KT427687'
	'B.BR.10.10BR_MG013.KT427686'
	'B.BR.10.10BR_MG014.KT427685'
	'B.BR.10.10BR_MG016.KT427684'
	'B.BR.10.10BR_MG022_2.KT427834'
	'B.BR.10.10BR_MG024.KT427681'
	'B.BR.10.10BR_MG035.KJ849804'
	'B.BR.10.10BR_MG038.KT427676'
	'B.BR.10.10BR_MG039.KT427675'
	'B.BR.10.10BR_MG041.KT427673'
	'B.BR.10.10BR_MG044.KT427671'
	'B.BR.10.10BR_MG049.KT427669'
	'B.BR.10.10BR_MG051.KT427845'
	'B.BR.10.10BR_PE003.KT427747'
	'B.BR.10.10BR_PE010.KJ849788'
	'B.BR.10.10BR_PE012.KT427744'
	'B.BR.10.10BR_PE014.KT427742'
	'B.BR.10.10BR_PE019.KT427740'
	'B.BR.10.10BR_PE021.KT427738'
	'B.BR.10.10BR_PE024.KT427735'
	'B.BR.10.10BR_PE028.KT427734'
	'B.BR.10.10BR_PE030.KT427733'
	'B.BR.10.10BR_PE031.KT427732'
	'B.BR.10.10BR_PE033.KT427731'
	'B.BR.10.10BR_PE034.KJ849803'
	'B.BR.10.10BR_PE037.KT427728'
	'B.BR.10.10BR_PE040.KT427725'
	'B.BR.10.10BR_PE041.KT427724'
	'B.BR.10.10BR_PE044.KT427721'
	'B.BR.10.10BR_PE048.KT427718'
	'B.BR.10.10BR_PE049.KT427717'
	'B.BR.10.10BR_PE051.KT427716'
	'B.BR.10.10BR_PE052.KT427715'
	'B.BR.10.10BR_PE053.KJ849767'
	'B.BR.10.10BR_PE054.KT427714'
	'B.BR.10.10BR_PE058.KT427713'
	'B.BR.10.10BR_PE061.KT427870'
	'B.BR.10.10BR_PE065_1.KT427646'
	'B.BR.10.10BR_PE067.KT427712'
	'B.BR.10.10BR_PE068.KT427711'
	'B.BR.10.10BR_PE072.KT427709'
	'B.BR.10.10BR_PE074.KT427708'
	'B.BR.10.10BR_PE077.KT427706'
	'B.BR.10.10BR_PE081.KT427872'
	'B.BR.10.10BR_PE082.KT427703'
	'B.BR.10.10BR_PE083.KT427702'
	'B.BR.10.10BR_PE091.KJ849817'
	'B.BR.10.10BR_PE095.KT427700'
	'B.BR.10.10BR_PE096.KT427699'
	'B.BR.10.10BR_PE097.KJ849818'
	'B.BR.10.10BR_PE098.KJ849819'
	'B.BR.10.10BR_PE100.KJ849820'
	'B.BR.10.10BR_PE101.KT427697'
	'B.BR.10.10BR_PE103.KT427696'
	'B.BR.10.10BR_PE104.KJ849780'
	'B.BR.10.10BR_PE106.KT427694'
	'B.BR.10.10BR_PE111_1.KT427854'
	'B.BR.10.10BR_RJ005.KT427792'
	'B.BR.10.10BR_RJ008.KT427791'
	'B.BR.10.10BR_RJ016.KT427788'
	'B.BR.10.10BR_RJ017.KT427787'
	'B.BR.10.10BR_RJ019.KT427786'
	'B.BR.10.10BR_RJ020.KT427785'
	'B.BR.10.10BR_RJ024.KT427784'
	'B.BR.10.10BR_RJ025.KT427783'
	'B.BR.10.10BR_RJ030.KT427781'
	'B.BR.10.10BR_RJ032.KJ849801'
	'B.BR.10.10BR_RJ040.KT427650'
	'B.BR.10.10BR_RJ042.KT427777'
	'B.BR.10.10BR_RJ054.KJ849814'
	'B.BR.10.10BR_RJ067.KT427771'
	'B.BR.10.10BR_RJ068.KT427770'
	'B.BR.10.10BR_RJ078.KT427769'
	'B.BR.10.10BR_RJ079.KT427768'
	'B.BR.10.10BR_RJ083.KT427766'
	'B.BR.10.10BR_RJ085.KT427765'
	'B.BR.10.10BR_RJ086.KT427764'
	'B.BR.10.10BR_RJ088.KT427763'
	'B.BR.10.10BR_RJ090.KT427761'
	'B.BR.10.10BR_RJ098.KT427756'
	'B.BR.10.10BR_RJ099.KT427755'
	'B.BR.10.10BR_RJ100.KT427754'
	'B.BR.10.10BR_RJ101.KT427753'
	'B.BR.10.10BR_RJ107.KT427750'
	'B.BR.10.10BR_RJ110.KT427749'
	'B.BR.10.10BR_RJ111.KT427748'
	'B.BR.10.10BR_SP002.KT427830'
	'B.BR.10.10BR_SP003.KJ849785'
	'B.BR.10.10BR_SP004.KT427829'
	'B.BR.10.10BR_SP007.KT427826'
	'B.BR.10.10BR_SP012.KT427824'
	'B.BR.10.10BR_SP014.KJ849790'
	'B.BR.10.10BR_SP019.KT427819'
	'B.BR.10.10BR_SP021.KJ849796'
	'B.BR.10.10BR_SP027.KT427815'
	'B.BR.10.10BR_SP032.KT427811'
	'B.BR.10.10BR_SP036.KT427808'
	'B.BR.10.10BR_SP038.KJ849805'
	'B.BR.10.10BR_SP043.KJ849807'
	'B.BR.10.10BR_SP044.KT427805'
	'B.BR.10.10BR_SP051.KT427803'
	'B.BR.10.10BR_SP052.KT427802'
	'B.BR.10.10BR_SP055.KJ849815'
	'B.BR.10.10BR_SP062.KT427799'
	'B.BR.10.10BR_SP067.KT427796'
	'B.BR.10.10BR_SP074.KT427794'
	'B.BR.10.DEMB10BR038.KU749390'
	'B.BR.16.HI2016_01.MG571979'
	'B.BR.16.HI2016_02.MG571981'
	'B.BR.16.HI2016_04.MG571983'
	'B.BR.16.HI2016_16.MG571992'
	'B.BR.16.HI2016_21.MG571999'
	'B.BR.16.HI2016_23.MG572002'
	'B.BR.16.HI2016_31.MG572010'
	'B.BR.89.BZ167.AY173956'
	'B.CA.06.502_1027_wg01.JF320413'
	'B.CA.06.502_1799_FL02.JF320427'
	'B.CA.07.502_1191_03.JF320424'
	'B.CA.96.WC10C_10.AY314061'
	'B.CA.97.CANB3FULL.AY779553'
	'B.CA.98.CANA3FULL.AY779550'
	'B.CA.98.CANC10FULL.AY779557'
	'B.CA.x.GOL016V01.DQ322223'
	'B.CA.x.HDM003V01.DQ322227'
	'B.CA.x.HND_DRPI039V01.DQ322225'
	'B.CA.x.HTM360V05_variant_3.DQ322239'
	'B.CH.00.HIV_CH_BID_V3529_2000.JQ403022'
	'B.CH.00.HIV_CH_BID_V3530_2000.JQ403023'
	'B.CH.01.HIV_CH_BID_V3531_2001.JQ403024'
	'B.CH.01.HIV_CH_BID_V3533_2001.JQ403025'
	'B.CH.02.HIV_CH_BID_V3511_2002.JQ403019'
	'B.CH.02.HIV_CH_BID_V3527_2002.JQ403021'
	'B.CH.02.HIV_CH_BID_V3539_2002.JQ403029'
	'B.CH.02.HIV_CH_BID_V4478_2002.JQ403047'
	'B.CH.03.HIV_CH_BID_V4470_2003.JQ403045'
	'B.CH.03.HIV_CH_BID_V4474_2003.JQ403046'
	'B.CH.08.M2_0803101_NFLG8.KC797225'
	'B.CN.01.CNHN24.AY180905'
	'B.CN.03.SHXDC0081.JF932492'
	'B.CN.05.05CNHB_hp3.DQ990880'
	'B.CN.06.CC056.JF932482'
	'B.CN.07.2856.JQ901065'
	'B.CN.07.2860.JQ901068'
	'B.CN.07.AH070011.JF932468'
	'B.CN.07.AH070014.JF932469'
	'B.CN.07.AH070017.JF932470'
	'B.CN.07.AH070018.JF932471'
	'B.CN.07.AH070057.JF932472'
	'B.CN.07.BJ070030.JF932473'
	'B.CN.07.CBJC261.JF932474'
	'B.CN.07.CBJC392.JF932475'
	'B.CN.07.CBJC394.JF932476'
	'B.CN.07.CBJC396.JF932477'
	'B.CN.07.FJ070016.JF932483'
	'B.CN.07.GS070017.JF932484'
	'B.CN.07.GZ070002.JF932485'
	'B.CN.07.GZ070030.JF932486'
	'B.CN.07.HB070006.JF932487'
	'B.CN.07.HB070022.JF932488'
	'B.CN.07.HB070035.JF932489'
	'B.CN.07.JL070038.JF932490'
	'B.CN.07.JS070389.JF932491'
	'B.CN.07.SX070080.JF932493'
	'B.CN.07.hb070025.JF932499'
	'B.CN.07.hen1345.JF932500'
	'B.CN.08.2875.JQ901081'
	'B.CN.08.2878.JQ901084'
	'B.CN.08.2891.JQ901093'
	'B.CN.08.CBJC476.JF932478'
	'B.CN.08.CBJC489.JF932479'
	'B.CN.08.CBJC500.JF932480'
	'B.CN.08.CBJC503.JF932481'
	'B.CN.08.cbjc468.JF932498'
	'B.CN.09.09CNgx0672.JQ028311'
	'B.CN.09.09LNA014.JX960597'
	'B.CN.09.09LNA336.JX960599'
	'B.CN.09.09LNA439.JX960598'
	'B.CN.09.09YNRL215042sg.KC899011'
	'B.CN.09.1121.HQ215556'
	'B.CN.09.2012.JQ302552'
	'B.CN.09.2125.JQ302625'
	'B.CN.09.2826.JQ901040'
	'B.CN.09.2832.JQ901046'
	'B.CN.09.2842.JQ901053'
	'B.CN.09.2844.JQ901055'
	'B.CN.09.2848.JQ901057'
	'B.CN.09.DEMB09CN002.KC596066'
	'B.CN.09.YN09P0014.JF932494'
	'B.CN.09.ZK042.JF932497'
	'B.CN.10.2812.JQ901029'
	'B.CN.10.2816.JQ901033'
	'B.CN.10.2820.JQ901036'
	'B.CN.10.3372.JQ235008'
	'B.CN.10.3392.JQ235015'
	'B.CN.10.3398.JQ235016'
	'B.CN.10.DEMB10CN002.JX140658'
	'B.CN.13.BJMP3116B.KU724103'
	'B.CN.13.BJMP3294B.KU724105'
	'B.CN.98.YN9802.JF932495'
	'B.CN.98.YN9838.JF932496'
	'B.CN.x.RL42.U71182'
	'B.CO.01.PCM013.AY561237'
	'B.CO.01.PCM023.AY561242'
	'B.CO.01.PCM031.AY561244'
	'B.CO.01.PCM034.AY561238'
	'B.CO.01.PCM039.AY561239'
	'B.CO.01.PCM074.AY561240'
	'B.CU.99.Cu19.AY586542'
	'B.CY.05.CY028.FJ388895'
	'B.CY.05.CY030.FJ388956'
	'B.CY.05.CY032.FJ388898'
	'B.CY.05.CY033.FJ388957'
	'B.CY.05.CY035.FJ388958'
	'B.CY.05.CY036.FJ388959'
	'B.CY.05.CY037.FJ388899'
	'B.CY.05.CY056.FJ388905'
	'B.CY.05.CY065.FJ388910'
	'B.CY.05.CY067.FJ388911'
	'B.CY.05.CY068.FJ388912'
	'B.CY.05.CY070.FJ388960'
	'B.CY.05.CY074.FJ388915'
	'B.CY.05.CY088.FJ388919'
	'B.CY.05.CY093.FJ388923'
	'B.CY.05.CY100.FJ388964'
	'B.CY.05.CY110.FJ388927'
	'B.CY.05.CY113.FJ388930'
	'B.CY.05.CY122.FJ403482'
	'B.CY.05.CY124.FJ388933'
	'B.CY.05.CY130.FJ388934'
	'B.CY.05.CY142.FJ388965'
	'B.CY.05.CY150.FJ388941'
	'B.CY.06.CY180.FJ388955'
	'B.CY.07.CY181.JF683736'
	'B.CY.07.CY184.JF683738'
	'B.CY.07.CY188.JF683741'
	'B.CY.07.CY189.JF683742'
	'B.CY.07.CY190.JF683743'
	'B.CY.07.CY195.JF683747'
	'B.CY.07.CY197.JF683749'
	'B.CY.07.CY198.JF683750'
	'B.CY.07.CY199.JF683751'
	'B.CY.07.CY201.JF683753'
	'B.CY.07.CY202.JF683754'
	'B.CY.07.CY204.JF683756'
	'B.CY.07.CY214.JF683764'
	'B.CY.07.CY216.JF683765'
	'B.CY.08.CY220.JF683769'
	'B.CY.08.CY224.JF683773'
	'B.CY.08.CY226.JF683775'
	'B.CY.08.CY232.JF683781'
	'B.CY.08.CY237.JF683784'
	'B.CY.08.CY238.JF683785'
	'B.CY.09.CY241.JF683787'
	'B.CY.09.CY242.JF683788'
	'B.CY.09.CY244.JF683790'
	'B.CY.09.CY250.JF683793'
	'B.CY.09.CY251.JF683794'
	'B.CY.09.CY253.JF683796'
	'B.CY.09.CY254.JF683797'
	'B.CY.09.CY258.JF683801'
	'B.CY.09.CY262.JF683804'
	'B.CY.09.CY263.JF683805'
	'B.CY.09.CY266.JF683807'
	'B.DE.03.HIV_DE_BID_V3307_2003.JQ403048'
	'B.DE.04.9213_d0.JQ416158'
	'B.DE.04.963987.KT124812'
	'B.DE.04.HIV_DE_BID_V4131_2004.JQ403037'
	'B.DE.07.906153.KT124803'
	'B.DE.08.147984.KT124751'
	'B.DE.08.154162.KT124752'
	'B.DE.08.176952.KT124755'
	'B.DE.08.296004.KT124762'
	'B.DE.08.637829.KT124788'
	'B.DE.08.654207.KT124789'
	'B.DE.08.822582.KT124794'
	'B.DE.08.882283.KT124800'
	'B.DE.08.954229.KT124810'
	'B.DE.09.136172.KT124749'
	'B.DE.09.159793.KT124753'
	'B.DE.09.172508.KT124754'
	'B.DE.09.585067.KT124782'
	'B.DE.09.923040.KT124805'
	'B.DE.10.290307.KT124760'
	'B.DE.10.320435.KT124763'
	'B.DE.10.464704.KT124772'
	'B.DE.10.556743.KT124779'
	'B.DE.10.571373.KT124780'
	'B.DE.10.587196.KT124783'
	'B.DE.10.863847.KT124797'
	'B.DE.10.iso4_w10.KU612900'
	'B.DE.10.iso5_h10.KU612901'
	'B.DE.11.891676.KT124802'
	'B.DE.12.328893.KT124765'
	'B.DE.12.956306.KT124811'
	'B.DE.13.366396.KT124767'
	'B.DE.13.947915.KT124808'
	'B.DE.86.D31.U43096'
	'B.DE.86.HAN.U43141'
	'B.DE.x.DEMBXXDE001.KC596067'
	'B.DK.01.CTL_016.EF514704'
	'B.DK.01.CTL_017.EF514705'
	'B.DK.01.CTL_018.EF514706'
	'B.DK.01.CTL_023.EF514707'
	'B.DK.01.CTL_030.EF514708'
	'B.DK.01.CTL_033.EF514709'
	'B.DK.01.CTL_035.EF514710'
	'B.DK.01.CTL_043.EF514712'
	'B.DK.04.PMVL_012.EF514699'
	'B.DK.04.PMVL_018.EF514697'
	'B.DK.04.PMVL_025.EF514702'
	'B.DK.04.PMVL_027.EF514698'
	'B.DK.04.PMVL_039.EF514703'
	'B.DK.04.PMVL_049.EF514701'
	'B.DK.07.PMVL_011.FJ694790'
	'B.DO.05.05DO_160884.EU839597'
	'B.DO.11.DEMB11DR001.KY658702'
	'B.EC.89.EC003.AY173959'
	'B.EC.89.EC102.AY173960'
	'B.ES.05.X1890.EU786672'
	'B.ES.06.X1958.EU786674'
	'B.ES.06.X1959.EU786675'
	'B.ES.06.X1998.EU786676'
	'B.ES.06.X2102.EU786677'
	'B.ES.07.X2149.EU786678'
	'B.ES.07.X2210_3.EU786679'
	'B.ES.07.X2231.EU786680'
	'B.ES.08.ES_X2515_3.GQ372988'
	'B.ES.08.ES_X2556_3.GQ372990'
	'B.ES.08.P2008.FJ670531'
	'B.ES.08.X2425_2.FJ670525'
	'B.ES.08.X2510_2.FJ853622'
	'B.ES.08.X2555_2.GU362883'
	'B.ES.09.DEMB09BO001.JX140656'
	'B.ES.09.DEMB09ES007.KC473841'
	'B.ES.09.P2149_3.GU362881'
	'B.ES.09.X2689_2.GU362885'
	'B.ES.09.X2730_2_nt0544_9494.MF157736'
	'B.ES.10.DEMB10ES002.KC473842'
	'B.ES.10.X2899_2s_nt0759_9478.MF157735'
	'B.ES.14.100_112.KY465967'
	'B.ES.14.EUR_0043.KU685583'
	'B.ES.14.EUR_0045.KU685585'
	'B.ES.14.EUR_0046.KU685586'
	'B.ES.14.EUR_0050.KU685588'
	'B.ES.14.EUR_0053.KU685590'
	'B.ES.15.100594.KY989951'
	'B.ES.15.100596.KY989953'
	'B.ES.15.100597.KY989949'
	'B.ES.15.100598.KY989954'
	'B.ES.15.100_121.KY514083'
	'B.ES.89.U61.DQ854716'
	'B.FR.03.LA06ToXa.KU168261'
	'B.FR.05.DEMB05FR001.JX140652'
	'B.FR.08.DEMB08FR002.JX140654'
	'B.FR.09.DEMB09FR001.KF716494'
	'B.FR.09.DEMB09FR002.KF716495'
	'B.FR.11.AiHo.MH351679'
	'B.FR.11.DEMB11FR001.KF716496'
	'B.FR.83.HXB2_LAI_IIIB_BRU.K03455'
	'B.FR.92.92FR_BX08.AY713411'
	'B.GA.88.OYI_397.M26727'
	'B.GB.03.MM33d12p.HM586187'
	'B.GB.04.MM39d11p.HM586193'
	'B.GB.04.MM42d22_GN1.HM586198'
	'B.GB.05.MM43d368_GN1.HM586209'
	'B.GB.05.MM45d22_GN1.HM586210'
	'B.GB.08.DEMB08UK003.KY658697'
	'B.GB.13.13592_1_20.3.MF109363'
	'B.GB.13.13592_1_21.3.MF109364'
	'B.GB.13.13592_1_26.3.MF109369'
	'B.GB.13.13592_1_29.3.MF109372'
	'B.GB.13.13592_1_33.3.MF109376'
	'B.GB.13.13592_1_4.3.MF109388'
	'B.GB.13.13592_1_41.3.MF109385'
	'B.GB.13.13592_1_42.3.MF109386'
	'B.GB.13.13659_1_66.3.MF109454'
	'B.GB.13.13774_1_47.3.MF109472'
	'B.GB.13.13774_1_53.3.MF109478'
	'B.GB.13.13774_1_54.3.MF109479'
	'B.GB.13.13774_1_63.3.MF109487'
	'B.GB.13.13774_1_72.3.MF109495'
	'B.GB.13.13774_1_77.4.MF109499'
	'B.GB.13.13774_1_84.3.MF109506'
	'B.GB.13.13774_1_87.3.MF109509'
	'B.GB.13.15171_1_25.4.MF109656'
	'B.GB.13.15171_1_31.3.MF109663'
	'B.GB.13.15171_1_32.3.MF109664'
	'B.GB.13.15171_1_42.3.MF109675'
	'B.GB.13.15228_1_45.4.MF109683'
	'B.GB.13.15228_1_67.4.MF109705'
	'B.GB.14.13612_1_11.3.MF109395'
	'B.GB.14.13612_1_12.4.MF109396'
	'B.GB.14.13612_1_17.3.MF109400'
	'B.GB.14.13612_1_25.3.MF109408'
	'B.GB.14.13612_1_28.4.MF109411'
	'B.GB.14.13612_1_34.3.MF109418'
	'B.GB.14.13612_1_41.3.MF109426'
	'B.GB.14.13612_1_43.3.MF109428'
	'B.GB.14.13659_1_56.3.MF109444'
	'B.GB.14.13659_1_62.3.MF109450'
	'B.GB.14.13659_1_64.3.MF109452'
	'B.GB.14.13659_1_65.3.MF109453'
	'B.GB.14.13659_1_67.3.MF109455'
	'B.GB.14.13659_1_69.3.MF109456'
	'B.GB.14.13659_1_75.3.MF109461'
	'B.GB.14.14535_1_27.3.MF109524'
	'B.GB.14.14535_1_7.3.MF109534'
	'B.GB.14.14535_1_9.3.MF109536'
	'B.GB.14.14592_1_44.3.MF109540'
	'B.GB.14.14592_1_47.3.MF109543'
	'B.GB.14.14592_1_52.4.MF109546'
	'B.GB.14.14592_1_57.3.MF109551'
	'B.GB.14.14592_1_64.3.MF109558'
	'B.GB.14.14592_1_72.3.MF109566'
	'B.GB.14.14667_1_2.4.MF109590'
	'B.GB.14.14667_1_36.3.MF109596'
	'B.GB.14.14727_1_40.3.MF109605'
	'B.GB.14.14727_1_53.3.MF109616'
	'B.GB.83.CAM1.D10112'
	'B.GB.86.GB8_46R.AJ271445'
	'B.GB.94.NIBSC_1.KJ019215'
	'B.GB.x.MANC.U23487'
	'B.GE.03.03GEMZ004.DQ207940'
	'B.GE.03.03GEMZ010.DQ207942'
	'B.GE.98.98GEMZ003.DQ207943'
	'B.GW.14.DEMB14GW004.MH078546'
	'B.HT.05.05HT_129389.EU839602'
	'B.HT.05.05HT_129473.EU839603'
	'B.HT.05.05HT_129517.EU839600'
	'B.HT.05.05HT_129696.EU839601'
	'B.HT.05.05HT_129805.EU839604'
	'B.HT.11.DEURF11HT001.MH078551'
	'B.IN.x.11807.EF694037'
	'B.JM.05.05JM_KJ108.EU839605'
	'B.JM.09.09JM_PF09WX.HM030564'
	'B.JM.09.09JM_PF09XN.HM030559'
	'B.JM.09.09JM_PF09YT.HM030560'
	'B.JM.09.09JM_PF0B9L.HM030565'
	'B.JM.09.09JM_PF0BB5.HM030563'
	'B.JP.00.117.AB428551'
	'B.JP.00.DR2508.AB289588'
	'B.JP.00.DR2510.AB287372'
	'B.JP.01.134.AB428552'
	'B.JP.01.DR388.AB289590'
	'B.JP.03.227.AB428555'
	'B.JP.03.285.AB428558'
	'B.JP.04.DR5913.AB480696'
	'B.JP.04.DR6089.AB286956'
	'B.JP.04.DR6174.AB480692'
	'B.JP.04.DR6175.AB480694'
	'B.JP.05.426.AB428556'
	'B.JP.05.DR6538.AB287363'
	'B.JP.05.DR6737.AB287364'
	'B.JP.05.DR7060.AB287367'
	'B.JP.05.DR7065.AB287368'
	'B.JP.08.NMC104_clone_01.AB731663'
	'B.JP.09.NMC127_clone_07.AB731667'
	'B.JP.11.DEMB11JP002.KF716497'
	'B.JP.11.NMC851C_clone_13.AB731669'
	'B.JP.12.DEMB12JP001.KF716498'
	'B.JP.98.DR1120.AB480698'
	'B.JP.x.DR1673.AB564745'
	'B.JP.x.DR1712.AB604946'
	'B.JP.x.JRC03B.AB565496'
	'B.JP.x.JRC05B.AB565497'
	'B.JP.x.JRC53B.AB565499'
	'B.JP.x.JRC65B.AB565502'
	'B.JP.x.KI_056.AB874082'
	'B.JP.x.KI_092.AB873956'
	'B.JP.x.KI_1001.AB874268'
	'B.JP.x.KI_108.AB873964'
	'B.JP.x.KI_145.AB874011'
	'B.JP.x.KI_158.AB874112'
	'B.JP.x.KI_191.AB874100'
	'B.JP.x.KI_376.AB873987'
	'B.JP.x.KI_416.AB873918'
	'B.JP.x.KI_445.AB873912'
	'B.JP.x.KI_465.AB873974'
	'B.JP.x.KI_474.AB874078'
	'B.JP.x.KI_475.AB874147'
	'B.JP.x.KI_476.AB873936'
	'B.JP.x.KI_478.AB874104'
	'B.JP.x.KI_488.AB873975'
	'B.JP.x.KI_498.AB873948'
	'B.JP.x.KI_530.AB873932'
	'B.JP.x.KI_531.AB873938'
	'B.JP.x.KI_533.AB873980'
	'B.JP.x.KI_535.AB873943'
	'B.JP.x.KI_538.AB873960'
	'B.JP.x.KI_539.AB873977'
	'B.JP.x.KI_541.AB873979'
	'B.JP.x.KI_542.AB873917'
	'B.JP.x.KI_543.AB873908'
	'B.JP.x.KI_545.AB873990'
	'B.JP.x.KI_548.AB873985'
	'B.JP.x.KI_549.AB873927'
	'B.JP.x.KI_552.AB873909'
	'B.JP.x.KI_553.AB873967'
	'B.JP.x.KI_556.AB873963'
	'B.JP.x.KI_557.AB873986'
	'B.JP.x.KI_562.AB873945'
	'B.JP.x.KI_565.AB873929'
	'B.JP.x.KI_566.AB873913'
	'B.JP.x.KI_568.AB873966'
	'B.JP.x.KI_571.AB873971'
	'B.JP.x.KI_572.AB873934'
	'B.JP.x.KI_573.AB873935'
	'B.JP.x.KI_574.AB873941'
	'B.JP.x.KI_575.AB873949'
	'B.JP.x.KI_576.AB873914'
	'B.JP.x.KI_580.AB873953'
	'B.JP.x.KI_581.AB873981'
	'B.JP.x.KI_583.AB873955'
	'B.JP.x.KI_584.AB873965'
	'B.JP.x.KI_585.AB873925'
	'B.JP.x.KI_586.AB873947'
	'B.JP.x.KI_587.AB873962'
	'B.JP.x.KI_589.AB873910'
	'B.JP.x.KI_590.AB873939'
	'B.JP.x.KI_591.AB873911'
	'B.JP.x.KI_595.AB873976'
	'B.JP.x.KI_596.AB873954'
	'B.JP.x.KI_601.AB873952'
	'B.JP.x.KI_602.AB873988'
	'B.JP.x.KI_603.AB873926'
	'B.JP.x.KI_604.AB873919'
	'B.JP.x.KI_605.AB873928'
	'B.JP.x.KI_607.AB873930'
	'B.JP.x.KI_609.AB873922'
	'B.JP.x.KI_611.AB873989'
	'B.JP.x.KI_612.AB873931'
	'B.JP.x.KI_613.AB873951'
	'B.JP.x.KI_615.AB873940'
	'B.JP.x.KI_617.AB873969'
	'B.JP.x.KI_618.AB873972'
	'B.JP.x.KI_620.AB873984'
	'B.JP.x.KI_621.AB873944'
	'B.JP.x.KI_623.AB873923'
	'B.JP.x.KI_628.AB873983'
	'B.JP.x.KI_634.AB873996'
	'B.JP.x.KI_635.AB873991'
	'B.JP.x.KI_637.AB873998'
	'B.JP.x.KI_641.AB874002'
	'B.JP.x.KI_642.AB874003'
	'B.JP.x.KI_643.AB874004'
	'B.JP.x.KI_644.AB874005'
	'B.JP.x.KI_645.AB874006'
	'B.JP.x.KI_647.AB873992'
	'B.JP.x.KI_650.AB874007'
	'B.JP.x.KI_652.AB873993'
	'B.JP.x.KI_654.AB874009'
	'B.JP.x.KI_656.AB874012'
	'B.JP.x.KI_660.AB874015'
	'B.JP.x.KI_662.AB874017'
	'B.JP.x.KI_665.AB874020'
	'B.JP.x.KI_670.AB874024'
	'B.JP.x.KI_671.AB874025'
	'B.JP.x.KI_672.AB874026'
	'B.JP.x.KI_673.AB874027'
	'B.JP.x.KI_675.AB874028'
	'B.JP.x.KI_678.AB874030'
	'B.JP.x.KI_680.AB874032'
	'B.JP.x.KI_684.AB874035'
	'B.JP.x.KI_687.AB874038'
	'B.JP.x.KI_691.AB874041'
	'B.JP.x.KI_693.AB874043'
	'B.JP.x.KI_694.AB874044'
	'B.JP.x.KI_698.AB874048'
	'B.JP.x.KI_699.AB874049'
	'B.JP.x.KI_700.AB874050'
	'B.JP.x.KI_703.AB874051'
	'B.JP.x.KI_707.AB874054'
	'B.JP.x.KI_708.AB874070'
	'B.JP.x.KI_709.AB874055'
	'B.JP.x.KI_712.AB874057'
	'B.JP.x.KI_715.AB874058'
	'B.JP.x.KI_723.AB874129'
	'B.JP.x.KI_727.AB874060'
	'B.JP.x.KI_730.AB874062'
	'B.JP.x.KI_735.AB874066'
	'B.JP.x.KI_736.AB874068'
	'B.JP.x.KI_737.AB874069'
	'B.JP.x.KI_739.AB874106'
	'B.JP.x.KI_742.AB874073'
	'B.JP.x.KI_743.AB874074'
	'B.JP.x.KI_747.AB874077'
	'B.JP.x.KI_749.AB874079'
	'B.JP.x.KI_750.AB874080'
	'B.JP.x.KI_753.AB874083'
	'B.JP.x.KI_757.AB874084'
	'B.JP.x.KI_758.AB874085'
	'B.JP.x.KI_759.AB874086'
	'B.JP.x.KI_760.AB874087'
	'B.JP.x.KI_762.AB874089'
	'B.JP.x.KI_763.AB874090'
	'B.JP.x.KI_764.AB874091'
	'B.JP.x.KI_765.AB874092'
	'B.JP.x.KI_767.AB874093'
	'B.JP.x.KI_769.AB874095'
	'B.JP.x.KI_770.AB874096'
	'B.JP.x.KI_771.AB874097'
	'B.JP.x.KI_772.AB874098'
	'B.JP.x.KI_773.AB874099'
	'B.JP.x.KI_776.AB874103'
	'B.JP.x.KI_777.AB874105'
	'B.JP.x.KI_778.AB874107'
	'B.JP.x.KI_780.AB874108'
	'B.JP.x.KI_783.AB874111'
	'B.JP.x.KI_789.AB874117'
	'B.JP.x.KI_791.AB874119'
	'B.JP.x.KI_793.AB874120'
	'B.JP.x.KI_794.AB874121'
	'B.JP.x.KI_796.AB874123'
	'B.JP.x.KI_809.AB874127'
	'B.JP.x.KI_811.AB874130'
	'B.JP.x.KI_813.AB874131'
	'B.JP.x.KI_814.AB874132'
	'B.JP.x.KI_815.AB874133'
	'B.JP.x.KI_819.AB874143'
	'B.JP.x.KI_820.AB874135'
	'B.JP.x.KI_821.AB874144'
	'B.JP.x.KI_823.AB874146'
	'B.JP.x.KI_824.AB874148'
	'B.JP.x.KI_826.AB874136'
	'B.JP.x.KI_827.AB874137'
	'B.JP.x.KI_832.AB874139'
	'B.JP.x.KI_833.AB874140'
	'B.JP.x.KI_834.AB874152'
	'B.JP.x.KI_840.AB874254'
	'B.JP.x.KI_841.AB874176'
	'B.JP.x.KI_843.AB874157'
	'B.JP.x.KI_844.AB874158'
	'B.JP.x.KI_845.AB874159'
	'B.JP.x.KI_846.AB874160'
	'B.JP.x.KI_851.AB874162'
	'B.JP.x.KI_853.AB874164'
	'B.JP.x.KI_855.AB874165'
	'B.JP.x.KI_856.AB874166'
	'B.JP.x.KI_857.AB874167'
	'B.JP.x.KI_862.AB874170'
	'B.JP.x.KI_863.AB874171'
	'B.JP.x.KI_864.AB874172'
	'B.JP.x.KI_866.AB874174'
	'B.JP.x.KI_867.AB874175'
	'B.JP.x.KI_868.AB874177'
	'B.JP.x.KI_870.AB874179'
	'B.JP.x.KI_873.AB874181'
	'B.JP.x.KI_874.AB874182'
	'B.JP.x.KI_876.AB874183'
	'B.JP.x.KI_878.AB874184'
	'B.JP.x.KI_879.AB874192'
	'B.JP.x.KI_885.AB874187'
	'B.JP.x.KI_888.AB874188'
	'B.JP.x.KI_890.AB874190'
	'B.JP.x.KI_893.AB874195'
	'B.JP.x.KI_894.AB874196'
	'B.JP.x.KI_896.AB874198'
	'B.JP.x.KI_898.AB874200'
	'B.JP.x.KI_904.AB874201'
	'B.JP.x.KI_906.AB874203'
	'B.JP.x.KI_908.AB874205'
	'B.JP.x.KI_909.AB874206'
	'B.JP.x.KI_911.AB874207'
	'B.JP.x.KI_912.AB874208'
	'B.JP.x.KI_913.AB874209'
	'B.JP.x.KI_915.AB874210'
	'B.JP.x.KI_916.AB874211'
	'B.JP.x.KI_918.AB874212'
	'B.JP.x.KI_920.AB874217'
	'B.JP.x.KI_921.AB874218'
	'B.JP.x.KI_925.AB874220'
	'B.JP.x.KI_928.AB874221'
	'B.JP.x.KI_929.AB874256'
	'B.JP.x.KI_930.AB874222'
	'B.JP.x.KI_933.AB874224'
	'B.JP.x.KI_938.AB874226'
	'B.JP.x.KI_939.AB874227'
	'B.JP.x.KI_941.AB874228'
	'B.JP.x.KI_944.AB874230'
	'B.JP.x.KI_945.AB874231'
	'B.JP.x.KI_946.AB874232'
	'B.JP.x.KI_947.AB874233'
	'B.JP.x.KI_950.AB874236'
	'B.JP.x.KI_952.AB874238'
	'B.JP.x.KI_953.AB874239'
	'B.JP.x.KI_960.AB874244'
	'B.JP.x.KI_961.AB874245'
	'B.JP.x.KI_963.AB874247'
	'B.JP.x.KI_967.AB874250'
	'B.JP.x.KI_970.AB874251'
	'B.JP.x.KI_973.AB874253'
	'B.JP.x.KI_977.AB874258'
	'B.JP.x.KI_980.AB874259'
	'B.JP.x.KI_985.AB874260'
	'B.JP.x.KI_986.AB874261'
	'B.JP.x.KI_989.AB874263'
	'B.JP.x.KI_990.AB874264'
	'B.JP.x.KI_993.AB874265'
	'B.JP.x.KI_996.AB874266'
	'B.JP.x.KI_997.AB874267'
	'B.JP.x.pJRC57B09.AB641836'
	'B.KR.02.HP_19_02LGS11_3443.KJ140264'[&!color=#000000]
	'B.KR.02.HP_20_02KJO10_3480.KJ140265'[&!color=#000000]
	'B.KR.02.HP_4_02KGJ10_4782.KJ140249'[&!color=#000000]
	'B.KR.03.03HJY8.JQ316131'[&!color=#000000]
	'B.KR.03.03KDE11.JQ316128'[&!color=#000000]
	'B.KR.03.03LSH1.JQ316127'[&!color=#000000]
	'B.KR.04.04KMH5.DQ295193'[&!color=#000000]
	'B.KR.04.04KMK5.JQ316126'[&!color=#000000]
	'B.KR.04.04KYR8.DQ295196'[&!color=#000000]
	'B.KR.04.04LSK7.DQ295192'[&!color=#000000]
	'B.KR.05.05CJI8_11579.KX692498'[&!color=#000000]
	'B.KR.05.05CSR3.DQ837381'[&!color=#000000]
	'B.KR.05.05YJN2.JQ316134'[&!color=#000000]
	'B.KR.07.07SSS8.HQ026507'[&!color=#000000]
	'B.KR.09.09KKT12.HQ026514'[&!color=#000000]
	'B.KR.09.09KTG3_9966_HP_14.KJ140208'[&!color=#000000]
	'B.KR.09.09LHO2.HQ026625'[&!color=#000000]
	'B.KR.10.10CAS4.HQ026612'[&!color=#000000]
	'B.KR.10.10HSJ6.HQ026624'[&!color=#000000]
	'B.KR.10.10JOE3.HQ026628'[&!color=#000000]
	'B.KR.10.10KCS3.HQ026619'[&!color=#000000]
	'B.KR.10.10NIS1.HQ026539'[&!color=#000000]
	'B.KR.10.10OHS4.HQ026630'[&!color=#000000]
	'B.KR.10.10SNS3.HQ026502'[&!color=#000000]
	'B.KR.10.10SYD4.HQ026500'[&!color=#000000]
	'B.KR.10.HP_2_10JJW1.HQ026571'[&!color=#000000]
	'B.KR.11.11KJin12_9642_9645_9662.KX692712'[&!color=#000000]
	'B.KR.11.11LJU8_9768_9796.KX692743'[&!color=#000000]
	'B.KR.12.12KCSu1_9753_9785.KX692417'[&!color=#000000]
	'B.KR.12.12KYY10_10742.KF561441'[&!color=#000000]
	'B.KR.12.12MMR11_10737.KX692679'[&!color=#000000]
	'B.KR.13.12HSHn12_10832_10834.KX692741'[&!color=#000000]
	'B.KR.13.13JDH1_10971_10986.KX692426'[&!color=#000000]
	'B.KR.13.13PYG2_11103_11106.KX692542'[&!color=#000000]
	'B.KR.91.91OSG10.KF561442'[&!color=#000000]
	'B.KR.92.92MCS12.HQ026632'[&!color=#000000]
	'B.KR.92.93LSW7_10899.KJ140266'[&!color=#000000]
	'B.KR.92.HP_10_02SHJ8_6986.KJ140255'[&!color=#000000]
	'B.KR.92.HP_11_02PGU10_4780.KJ140256'[&!color=#000000]
	'B.KR.92.HP_16_12JIS11_6075.KJ140261'[&!color=#000000]
	'B.KR.92.HP_6_03JHJ2_3477.KJ140251'[&!color=#000000]
	'B.KR.93.HP_17_02LSP11_2268.KJ140262'[&!color=#000000]
	'B.KR.97.97CDH3.HQ026523'[&!color=#000000]
	'B.MM.99.mSTD101.AB097870'
	'B.NL.86.3202A21_ACH3202A21.U34604'
	'B.NL.86.H434_8_A3.AY970946'
	'B.NL.99.671_99T12.AY423381'
	'B.PE.06.502_0491_wg5.JF320183'
	'B.PE.06.502_0648_FL02.JF320215'
	'B.PE.06.502_0841_FL04.JF320208'
	'B.PE.06.502_2794_FL05.JF320244'
	'B.PE.07.502_0525_wg5.JF320191'
	'B.PE.07.502_1047_wg5.JF320226'
	'B.PE.07.502_2254_FL6.JF320018'
	'B.PE.07.502_2349_wg2.JF320028'
	'B.PE.07.502_2622_wg1.JF320189'
	'B.PE.13.DEMB13PE010.MH078552'
	'B.PE.14.DEMB14PE008.MH078553'
	'B.PE.16.DEMB16PE003.MH078554'
	'B.PE.16.DEMB16PE009.MH078555'
	'B.PH.15.1003.MH327746'
	'B.PH.15.DEMB15PH002.KY658689'
	'B.PH.15.DEMB15PH003.KY658690'
	'B.PH.16.1022.MH327757'
	'B.PL.x.DEMBXXPL001.KC596069'
	'B.PY.02.02PY_PSP0019.JN251896'
	'B.PY.02.02PY_PSP0090.JN251901'
	'B.PY.03.03PY_PSP0115.JN251906'
	'B.RU.04.04RU128005.AY682547'
	'B.RU.04.04RU129005.AY751406'
	'B.RU.04.04RU139089.AY751407'
	'B.RU.04.04RU139095.AY819715'
	'B.RU.09.09RU4457.JX500709'
	'B.RU.10.10RU6629.JX500707'
	'B.RU.11.11RU21n.JX500708'
	'B.SE.03.003SE.MF373125'
	'B.SE.03.005SE.MF373127'
	'B.SE.05.007SE.MF373129'
	'B.SE.05.008SE.MF373130'
	'B.SE.08.028SE.MF373142'
	'B.SE.09.030SE.MF373144'
	'B.SE.10.038US.MF373149'
	'B.SE.10.040CA.MF373151'
	'B.SE.11.058SE.MF373161'
	'B.SE.13.083ET.MF373185'
	'B.SE.13.084TH.MF373186'
	'B.SE.13.089SE.MF373191'
	'B.SE.14.099US.MF373201'
	'B.SE.15.101SE.MF373203'
	'B.SE.15.102SE.MF373204'
	'B.TH.00.00TH_C3198.AY945710'
	'B.TH.04.04TH601066.JN248329'
	'B.TH.04.04TH803686.JN248333'
	'B.TH.04.04TH808998.JN248335'
	'B.TH.04.04TH821921.JN248337'
	'B.TH.05.05TH355614.JN248343'
	'B.TH.05.05TH356764.JN248344'
	'B.TH.05.05TH357801.JN248346'
	'B.TH.05.05TH440248.JN248348'
	'B.TH.05.05TH645189.JN248353'
	'B.TH.05.05TH736580.JN248354'
	'B.TH.06.AA010a_WG3.JX446800'
	'B.TH.06.AA093a_LH8.JX447790'
	'B.TH.07.AA040a_WG11.JX447156'
	'B.TH.08.AA115c05L.JX448096'
	'B.TH.08.MERLBDTRC10.JN860769'
	'B.TH.90.BK132.AY173951'
	'B.TH.96.M140.DQ354112'
	'B.TH.96.M145.DQ354118'
	'B.TH.96.M149.DQ354119'
	'B.TT.00.00TT_CRC08767.EU839606'
	'B.TT.00.00TT_CRC50060.EU839609'
	'B.TT.01.01TT_CRC50069.EU839608'
	'B.TW.08.TN_H71.KT372793'
	'B.UA.01.01UAKV167.DQ823362'
	'B.UA.01.01UAKV259.DQ823364'
	'B.US.00.14294_1.DQ853436'[&!color=#000000]
	'B.US.00.929172.KT124806'[&!color=#000000]
	'B.US.00.ES1_20.EF363123'[&!color=#000000]
	'B.US.00.RHPA_TF1.JN944917'[&!color=#000000]
	'B.US.00.THRO_TF1.JN944930'[&!color=#000000]
	'B.US.00.WITO_TF1.JN944938'[&!color=#000000]
	'B.US.01.L805.FJ469738'[&!color=#000000]
	'B.US.01.REJO_TF1.JN944911'[&!color=#000000]
	'B.US.01.TRJO_TF1.JN944936'[&!color=#000000]
	'B.US.02.04013226_2_flH11.FJ496078'[&!color=#000000]
	'B.US.02.328659.KT124764'[&!color=#000000]
	'B.US.02.996401.KT124814'[&!color=#000000]
	'B.US.02.CR0017Q.FJ469687'[&!color=#000000]
	'B.US.02.CR0023W.FJ469688'[&!color=#000000]
	'B.US.02.CR0058S.FJ469693'[&!color=#000000]
	'B.US.02.F714.FJ469730'[&!color=#000000]
	'B.US.02.F719.FJ469734'[&!color=#000000]
	'B.US.02.F762P.FJ469735'[&!color=#000000]
	'B.US.02.F797.FJ469737'[&!color=#000000]
	'B.US.02.HIV_US_BID_V5249_2002.JQ403102'[&!color=#000000]
	'B.US.02.HIV_US_BID_V5276_2002.JQ403105'[&!color=#000000]
	'B.US.02.L8124P.FJ469741'[&!color=#000000]
	'B.US.02.L861P.FJ469748'[&!color=#000000]
	'B.US.02.L893P.FJ469749'[&!color=#000000]
	'B.US.02.PRLS08.FJ469757'[&!color=#000000]
	'B.US.02.PRLS09.FJ469758'[&!color=#000000]
	'B.US.02.PRLS16.FJ469760'[&!color=#000000]
	'B.US.03.933384.KT124807'[&!color=#000000]
	'B.US.03.94959_13871_1.MH060965'[&!color=#000000]
	'B.US.03.981600.KT124813'[&!color=#000000]
	'B.US.03.AT01480.FJ469686'[&!color=#000000]
	'B.US.03.CR0154X.FJ469701'[&!color=#000000]
	'B.US.03.DEMB03JP004.KC473846'[&!color=#000000]
	'B.US.03.F7157.FJ469731'[&!color=#000000]
	'B.US.03.L8107.FJ469739'[&!color=#000000]
	'B.US.03.L8116.FJ469740'[&!color=#000000]
	'B.US.03.L8152.FJ469742'[&!color=#000000]
	'B.US.03.L8180.FJ469743'[&!color=#000000]
	'B.US.03.PRLS01.FJ469753'[&!color=#000000]
	'B.US.03.PRLS04.FJ469755'[&!color=#000000]
	'B.US.03.PRLS12.FJ469759'[&!color=#000000]
	'B.US.03.PRLS24.FJ469764'[&!color=#000000]
	'B.US.03.RHGA_A2.KC312510'[&!color=#000000]
	'B.US.03.SH8233.FJ469770'[&!color=#000000]
	'B.US.04.014837G.FJ469684'[&!color=#000000]
	'B.US.04.268977.KT124758'[&!color=#000000]
	'B.US.04.64236_13865_1.MH060681'[&!color=#000000]
	'B.US.04.71276_13858_1.MH060746'[&!color=#000000]
	'B.US.04.98158_13868_1.MH060990'[&!color=#000000]
	'B.US.04.CR0068P.FJ469695'[&!color=#000000]
	'B.US.04.CR0080N.FJ469697'[&!color=#000000]
	'B.US.04.CR0116Y.FJ469698'[&!color=#000000]
	'B.US.04.ES10_53.EF363127'[&!color=#000000]
	'B.US.04.ES11_2004_culture.KC935957'[&!color=#000000]
	'B.US.04.ES8_43.EF363126'[&!color=#000000]
	'B.US.04.F7165.FJ469732'[&!color=#000000]
	'B.US.04.HIV_US_BID_V5258_2004.JQ403103'[&!color=#000000]
	'B.US.04.HIV_US_BID_V5261_2004.JQ403104'[&!color=#000000]
	'B.US.04.HIV_US_BID_V5282_2004.JQ403107'[&!color=#000000]
	'B.US.04.L819.FJ469745'[&!color=#000000]
	'B.US.04.SAMI_WGA1.EU547186'[&!color=#000000]
	'B.US.04.SH858.FJ469772'[&!color=#000000]
	'B.US.04.USPI71101EI7y04051pcWG2B9.JN024210'[&!color=#000000]
	'B.US.04.USPI83747EI6y04121pcWG2B5.JN024100'[&!color=#000000]
	'B.US.05.01144G.FJ469682'[&!color=#000000]
	'B.US.05.012286G.FJ469683'[&!color=#000000]
	'B.US.05.04013396_0_flE6.FJ496081'[&!color=#000000]
	'B.US.05.05US_SAJ_NVS12.JF689852'[&!color=#000000]
	'B.US.05.05US_SAJ_NVS16.JF689854'[&!color=#000000]
	'B.US.05.05US_SAJ_NVS3.JF689856'[&!color=#000000]
	'B.US.05.05US_SAJ_NVS5.JF689857'[&!color=#000000]
	'B.US.05.05US_SAJ_NVS8.JF689859'[&!color=#000000]
	'B.US.05.05US_SAJ_NVS9.JF689860'[&!color=#000000]
	'B.US.05.306159_FL.JX863919'[&!color=#000000]
	'B.US.05.502_0223_wg1.JF320059'[&!color=#000000]
	'B.US.05.502_1926_FL01.JF320361'[&!color=#000000]
	'B.US.05.502_2008_FL04.JF320484'[&!color=#000000]
	'B.US.05.509452.KT124778'[&!color=#000000]
	'B.US.05.CR0175S.FJ469703'[&!color=#000000]
	'B.US.05.CR0307R.FJ469717'[&!color=#000000]
	'B.US.05.CR0312W.FJ469718'[&!color=#000000]
	'B.US.05.L8249.DQ886037'[&!color=#000000]
	'B.US.05.L827.FJ469747'[&!color=#000000]
	'B.US.05.USPI38417EI33y05051pcWG2B2.JN024363'[&!color=#000000]
	'B.US.05.USPI88403EI14y05121pcWG2B7.JN024344'[&!color=#000000]
	'B.US.06.06US_SAJ_C164_SC.JF689862'[&!color=#000000]
	'B.US.06.06US_SAJ_C165_TJ.JF689863'[&!color=#000000]
	'B.US.06.06US_SAJ_C166_SG.JF689864'[&!color=#000000]
	'B.US.06.06US_SAJ_C167_LH.JF689865'[&!color=#000000]
	'B.US.06.06US_SAJ_C168_LS.JF689866'[&!color=#000000]
	'B.US.06.06US_SAJ_C169_JS.JF689867'[&!color=#000000]
	'B.US.06.06US_SAJ_NVS22.JF689870'[&!color=#000000]
	'B.US.06.06US_SAJ_NVS23.JF689871'[&!color=#000000]
	'B.US.06.06US_SAJ_NVS27.JF689872'[&!color=#000000]
	'B.US.06.06US_SAJ_NVS31.JF689873'[&!color=#000000]
	'B.US.06.06US_SAJ_NVS32.JF689874'[&!color=#000000]
	'B.US.06.06US_SAJ_NVS35.JF689875'[&!color=#000000]
	'B.US.06.06US_SAJ_NVS39.JF689876'[&!color=#000000]
	'B.US.06.502_0053_wg06.JF320615'[&!color=#000000]
	'B.US.06.502_0062_FL04.JF320613'[&!color=#000000]
	'B.US.06.502_0176_FL06.JF320363'[&!color=#000000]
	'B.US.06.502_0227_FL05.JF320036'[&!color=#000000]
	'B.US.06.502_0309_wg13.JF320048'[&!color=#000000]
	'B.US.06.502_0322_LH01.JF320307'[&!color=#000000]
	'B.US.06.502_0341_FL05.JF320003'[&!color=#000000]
	'B.US.06.502_0346_wg02.JF320097'[&!color=#000000]
	'B.US.06.502_0572_FL06.JF320038'[&!color=#000000]
	'B.US.06.502_0762_LH09.JF320347'[&!color=#000000]
	'B.US.06.502_0839_wg01.JF320263'[&!color=#000000]
	'B.US.06.502_0897_LH13.JF320493'[&!color=#000000]
	'B.US.06.502_0923_wg07.JF320160'[&!color=#000000]
	'B.US.06.502_0961_LH05.JF320349'[&!color=#000000]
	'B.US.06.502_1046_FL04.JF320564'[&!color=#000000]
	'B.US.06.502_1055_FL01.JF320169'[&!color=#000000]
	'B.US.06.502_1174_FL09.JF320053'[&!color=#000000]
	'B.US.06.502_1512_FL01.JF320356'[&!color=#000000]
	'B.US.06.502_2437_LH08.JF320594'[&!color=#000000]
	'B.US.06.502_2667_FL03.JF320145'[&!color=#000000]
	'B.US.06.689801.KT124791'[&!color=#000000]
	'B.US.06.BP00055_LH01.JN687665'[&!color=#000000]
	'B.US.06.BP00057_LH01.JN687675'[&!color=#000000]
	'B.US.06.CH106_TF1.JN944897'[&!color=#000000]
	'B.US.06.CH148.PL.191206.BE.3.KY112061'[&!color=#000000]
	'B.US.06.CH77_TF1.JN944909'[&!color=#000000]
	'B.US.06.CR0047U.FJ469691'[&!color=#000000]
	'B.US.06.CR0078.FJ469696'[&!color=#000000]
	'B.US.06.CR0131.FJ469700'[&!color=#000000]
	'B.US.06.CR0215.FJ469708'[&!color=#000000]
	'B.US.06.CR0222X.FJ469709'[&!color=#000000]
	'B.US.06.CR0228Q.FJ469710'[&!color=#000000]
	'B.US.06.CR0276Z.FJ469714'[&!color=#000000]
	'B.US.06.CR0361T.FJ469723'[&!color=#000000]
	'B.US.06.HIV_US_BID_V3047_2006.JQ403068'[&!color=#000000]
	'B.US.06.HIV_US_BID_V4503_2006.JQ403095'[&!color=#000000]
	'B.US.06.HIV_US_BID_V4506_2006.JQ403097'[&!color=#000000]
	'B.US.06.HIV_US_BID_V4507_2006.JQ403098'[&!color=#000000]
	'B.US.06.ViremicController.HM208366'[&!color=#000000]
	'B.US.07.07US_SAJ_C154.JF689877'[&!color=#000000]
	'B.US.07.07US_SAJ_C156.JF689879'[&!color=#000000]
	'B.US.07.07US_SAJ_C161_H1.JF689883'[&!color=#000000]
	'B.US.07.07US_SAJ_C163_H3.JF689885'[&!color=#000000]
	'B.US.07.07US_SAJ_C200.JF689887'[&!color=#000000]
	'B.US.07.07US_SAJ_NVS42.JF689889'[&!color=#000000]
	'B.US.07.07US_SAJ_NVS48.JF689890'[&!color=#000000]
	'B.US.07.07US_SAJ_NVS55.JF689893'[&!color=#000000]
	'B.US.07.306344_FL.JX863921'[&!color=#000000]
	'B.US.07.502_0287_LH2.JF320400'[&!color=#000000]
	'B.US.07.502_0364_wg2.JF320563'[&!color=#000000]
	'B.US.07.502_0388_LH02.JF320316'[&!color=#000000]
	'B.US.07.502_0823_05.JF320530'[&!color=#000000]
	'B.US.07.502_0938_LH04.JF320634'[&!color=#000000]
	'B.US.07.502_0965_LH03.JF320381'[&!color=#000000]
	'B.US.07.502_1115_wg1.JF320045'[&!color=#000000]
	'B.US.07.502_1368_LH02.JF320174'[&!color=#000000]
	'B.US.07.502_1478_wg4.JF320150'[&!color=#000000]
	'B.US.07.502_1500_LH02.JF320386'[&!color=#000000]
	'B.US.07.502_1504_LH02.JF320437'[&!color=#000000]
	'B.US.07.502_1518_LH09.JF320101'[&!color=#000000]
	'B.US.07.502_1709_04.JF320467'[&!color=#000000]
	'B.US.07.502_1897_wg6.JF320182'[&!color=#000000]
	'B.US.07.502_2000_LH01.JF320277'[&!color=#000000]
	'B.US.07.502_2241_LH02.JF320537'[&!color=#000000]
	'B.US.07.502_2305_01.JF320577'[&!color=#000000]
	'B.US.07.891439.KT124801'[&!color=#000000]
	'B.US.07.BP00058_LH07.JN687676'[&!color=#000000]
	'B.US.07.BP00063_LH01.JN687678'[&!color=#000000]
	'B.US.07.BP00064_LH02.JN687679'[&!color=#000000]
	'B.US.07.BP00067_LH01.JN687680'[&!color=#000000]
	'B.US.07.CR0027M.FJ469689'[&!color=#000000]
	'B.US.07.CR0214.FJ469707'[&!color=#000000]
	'B.US.07.CR0275.FJ469713'[&!color=#000000]
	'B.US.07.CR0295S.FJ469716'[&!color=#000000]
	'B.US.07.CR0339X.FJ469721'[&!color=#000000]
	'B.US.07.HIV_US_BID_V3009_2007.JQ403057'[&!color=#000000]
	'B.US.07.HIV_US_BID_V3020_2007.JQ403059'[&!color=#000000]
	'B.US.07.HIV_US_BID_V3021_2007.JQ403060'[&!color=#000000]
	'B.US.07.HIV_US_BID_V3036_2007.JQ403064'[&!color=#000000]
	'B.US.07.HIV_US_BID_V3044_2007.JQ403066'[&!color=#000000]
	'B.US.07.HIV_US_BID_V3053_2007.JQ403071'[&!color=#000000]
	'B.US.07.HIV_US_BID_V3110_2007.JQ403072'[&!color=#000000]
	'B.US.07.HIV_US_BID_V3115_2007.JQ403075'[&!color=#000000]
	'B.US.07.HIV_US_BID_V3117_2007.JQ403076'[&!color=#000000]
	'B.US.07.HIV_US_BID_V3120_2007.JQ403078'[&!color=#000000]
	'B.US.07.HIV_US_BID_V3512_2007.JQ403092'[&!color=#000000]
	'B.US.07.HIV_US_BID_V4516_2007.JQ403096'[&!color=#000000]
	'B.US.07.MCST_A10.KC312541'[&!color=#000000]
	'B.US.07.TransmitterDay221.GQ256633'[&!color=#000000]
	'B.US.07.WARO_5_A4.KC312332'[&!color=#000000]
	'B.US.08.08US_SAJ_C202.JF689894'[&!color=#000000]
	'B.US.08.08US_SAJ_C203.JF689895'[&!color=#000000]
	'B.US.08.08US_SAJ_C204.JF689896'[&!color=#000000]
	'B.US.08.08US_SAJ_C205.JF689897'[&!color=#000000]
	'B.US.08.293050.KT124761'[&!color=#000000]
	'B.US.08.B.700010607.S.0dps.BF13.JX974238'[&!color=#000000]
	'B.US.08.BP00069_LH01.JN687690'[&!color=#000000]
	'B.US.08.CH302.PL.041608.UT.7.KY112135'[&!color=#000000]
	'B.US.08.CH742.SE.091008.UT.8.KY112490'[&!color=#000000]
	'B.US.08.HIV_US_BID_V3024_2008.JQ403061'[&!color=#000000]
	'B.US.08.HIV_US_BID_V3027_2008.JQ403062'[&!color=#000000]
	'B.US.08.HIV_US_BID_V3032_2008.JQ403063'[&!color=#000000]
	'B.US.08.HIV_US_BID_V3039_2008.JQ403065'[&!color=#000000]
	'B.US.08.HIV_US_BID_V3046_2008.JQ403067'[&!color=#000000]
	'B.US.08.HIV_US_BID_V3048_2008.JQ403069'[&!color=#000000]
	'B.US.08.HIV_US_BID_V3050_2008.JQ403070'[&!color=#000000]
	'B.US.08.HIV_US_BID_V3114_2007.JQ403074'[&!color=#000000]
	'B.US.08.HIV_US_BID_V3124_2008.JQ403081'[&!color=#000000]
	'B.US.08.HIV_US_BID_V3128_2008.JQ403082'[&!color=#000000]
	'B.US.08.HIV_US_BID_V4120_2008.JQ403031'[&!color=#000000]
	'B.US.08.HIV_US_BID_V4124_2008.JQ403035'[&!color=#000000]
	'B.US.08.HIV_US_BID_V4389_2008.JQ403084'[&!color=#000000]
	'B.US.08.HIV_US_BID_V4390_2008.JQ403085'[&!color=#000000]
	'B.US.08.HIV_US_BID_V4391_2008.JQ403086'[&!color=#000000]
	'B.US.08.HIV_US_BID_V4392_2008.JQ403087'[&!color=#000000]
	'B.US.08.HIV_US_BID_V4393_2008.JQ403088'[&!color=#000000]
	'B.US.08.HIV_US_BID_V4397_2008.JQ403091'[&!color=#000000]
	'B.US.08.HIV_US_BID_V4489_2008.JQ403094'[&!color=#000000]
	'B.US.09.C1P.GU733713'[&!color=#000000]
	'B.US.09.DEMB09US002.JX140657'[&!color=#000000]
	'B.US.09.DEMB09US003.KC473824'[&!color=#000000]
	'B.US.09.ES38.KC935958'[&!color=#000000]
	'B.US.09.LTNP1.KC935959'[&!color=#000000]
	'B.US.10.10CB4_45E6.KF526141'[&!color=#000000]
	'B.US.10.505_0686a.WG01.MG196775'[&!color=#000000]
	'B.US.10.505_0695a.WG06.MG196787'[&!color=#000000]
	'B.US.10.505_1962a.WG03.MG197136'[&!color=#000000]
	'B.US.10.A.HQ846908'[&!color=#000000]
	'B.US.10.CP1.JN397365'[&!color=#000000]
	'B.US.10.DEMB10US001.KC473825'[&!color=#000000]
	'B.US.10.DEMB10US003.KC473826'[&!color=#000000]
	'B.US.10.DEMB10US004.KC473827'[&!color=#000000]
	'B.US.10.DEMB10US009.KC473829'[&!color=#000000]
	'B.US.10.DEMB10US011.KC473830'[&!color=#000000]
	'B.US.10.Pt1_DNA_2.KU677990'[&!color=#000000]
	'B.US.10.Pt4_DNA_5.KU678074'[&!color=#000000]
	'B.US.10.VC1.JN397364'[&!color=#000000]
	'B.US.11.19CB1_induced.KF526228'[&!color=#000000]
	'B.US.11.20CB4_46F1.KF526265'[&!color=#000000]
	'B.US.11.22CC9_induced.KF526312'[&!color=#000000]
	'B.US.11.479693.KT124773'[&!color=#000000]
	'B.US.11.481811.KT124775'[&!color=#000000]
	'B.US.11.505_0071a.WG04.MG196672'[&!color=#000000]
	'B.US.11.505_0090a.LH7.MG196673'[&!color=#000000]
	'B.US.11.505_0102a.WG01.MG196689'[&!color=#000000]
	'B.US.11.505_0396a.WG8.MG196758'[&!color=#000000]
	'B.US.11.505_0724a.WG02.MG196815'[&!color=#000000]
	'B.US.11.505_0840a.WG03.MG196840'[&!color=#000000]
	'B.US.11.505_0896a.WG08.MG196846'[&!color=#000000]
	'B.US.11.505_1730a.WG08.MG197084'[&!color=#000000]
	'B.US.11.505_1982a.WG07.MG197146'[&!color=#000000]
	'B.US.11.950965.KT124809'[&!color=#000000]
	'B.US.11.AMBI_CLONE.KU641402'[&!color=#000000]
	'B.US.11.CP10_3A.KF384798'[&!color=#000000]
	'B.US.11.CP12_10.KF384799'[&!color=#000000]
	'B.US.11.CP13_2.KF384800'[&!color=#000000]
	'B.US.11.CP3_6.KF384801'[&!color=#000000]
	'B.US.11.CP4_2B.KF384802'[&!color=#000000]
	'B.US.11.CP5_3A.KF384803'[&!color=#000000]
	'B.US.11.CP6_2E.KF384804'[&!color=#000000]
	'B.US.11.CP7_2B.KF384805'[&!color=#000000]
	'B.US.11.CP8_4.KF384806'[&!color=#000000]
	'B.US.11.CP9_1A.KF384807'[&!color=#000000]
	'B.US.11.DEMB11US002.KC473831'[&!color=#000000]
	'B.US.11.DEMB11US004.KC473832'[&!color=#000000]
	'B.US.11.DEMB11US006.KC473833'[&!color=#000000]
	'B.US.11.DEMB11US015.KC473835'[&!color=#000000]
	'B.US.11.ES22_27.KF384808'[&!color=#000000]
	'B.US.11.ES38.JN397362'[&!color=#000000]
	'B.US.11.ES39_42.KF384810'[&!color=#000000]
	'B.US.11.ES40_24.KF384811'[&!color=#000000]
	'B.US.11.VC3_14.KF384812'[&!color=#000000]
	'B.US.11.VC5_3.KF384813'[&!color=#000000]
	'B.US.11.VC6_2.KF384814'[&!color=#000000]
	'B.US.12.2302_PBEM_13.KY778473'[&!color=#000000]
	'B.US.12.231603.KT124756'[&!color=#000000]
	'B.US.12.383086.KT124768'[&!color=#000000]
	'B.US.12.409_133_F_w02VT.MH897911'[&!color=#000000]
	'B.US.12.420_133_F_w02_10VT.MH897913'[&!color=#000000]
	'B.US.12.421_34_F_w01VT.MH897915'[&!color=#000000]
	'B.US.12.426_34_F_w09_20VT.MH897916'[&!color=#000000]
	'B.US.12.432_133_F_w18VT_WG.MH897917'[&!color=#000000]
	'B.US.12.505_0049a.WG07.MG196653'[&!color=#000000]
	'B.US.12.505_0332a.LH10.MG196726'[&!color=#000000]
	'B.US.12.505_0645a.WG11.MG196767'[&!color=#000000]
	'B.US.12.505_0772a.WG2.MG196819'[&!color=#000000]
	'B.US.12.505_0821a.WG06.MG196831'[&!color=#000000]
	'B.US.12.505_0933a.LH1.MG196856'[&!color=#000000]
	'B.US.12.505_0997a.WG03.MG196879'[&!color=#000000]
	'B.US.12.505_0998a.LH6.MG196890'[&!color=#000000]
	'B.US.12.505_1012a.WG08.MG196921'[&!color=#000000]
	'B.US.12.505_1226a.WG08.MG196952'[&!color=#000000]
	'B.US.12.505_1276a.WG03.MG196979'[&!color=#000000]
	'B.US.12.505_1295a.WG10.MG197013'[&!color=#000000]
	'B.US.12.505_1413a.WG05.MG197046'[&!color=#000000]
	'B.US.12.505_1569a.WG11.MG197055'[&!color=#000000]
	'B.US.12.505_1672a.WG7.MG197064'[&!color=#000000]
	'B.US.12.505_1677a.WG10.MG197083'[&!color=#000000]
	'B.US.12.505_1763a.LH01.MG197102'[&!color=#000000]
	'B.US.12.505_1931a.WG01.MG197120'[&!color=#000000]
	'B.US.12.505_1993a.LH08.MG197156'[&!color=#000000]
	'B.US.12.505_2150a.WG07.MG197176'[&!color=#000000]
	'B.US.12.505_2474a.WG06.MG197199'[&!color=#000000]
	'B.US.12.607523.KT124784'[&!color=#000000]
	'B.US.12.608647.KT124785'[&!color=#000000]
	'B.US.12.678584.KT124790'[&!color=#000000]
	'B.US.12.N8261_FL_CON.KU901976'[&!color=#000000]
	'B.US.12.T8250_FL_CON.KU901997'[&!color=#000000]
	'B.US.13.2026_EM_39.KY766175'[&!color=#000000]
	'B.US.13.2115_EM_19.KY778345'[&!color=#000000]
	'B.US.13.2275_EM_21.KY778395'[&!color=#000000]
	'B.US.13.439_133_F_w11VT.MH897918'[&!color=#000000]
	'B.US.13.505_0390a.WG12.MG196745'[&!color=#000000]
	'B.US.13.505_1371a.WG10.MG197035'[&!color=#000000]
	'B.US.13.505_1958a.WG09.MG197127'[&!color=#000000]
	'B.US.13.862898.KT124796'[&!color=#000000]
	'B.US.13.ARC_1a.MK214316'[&!color=#000000]
	'B.US.13.CP02.KX505589'[&!color=#000000]
	'B.US.13.CP03.KX505616'[&!color=#000000]
	'B.US.13.CP06.KX505652'[&!color=#000000]
	'B.US.13.CP07.KX505686'[&!color=#000000]
	'B.US.13.CP08.KX505699'[&!color=#000000]
	'B.US.13.DEMB13US026.KU749387'[&!color=#000000]
	'B.US.13.S1492_T1_Intact.MG171201'[&!color=#000000]
	'B.US.14.2046_EM_26.KY778299'[&!color=#000000]
	'B.US.14.2286.KX505396'[&!color=#000000]
	'B.US.14.2443.KX505419'[&!color=#000000]
	'B.US.14.2453.KX505423'[&!color=#000000]
	'B.US.14.2454.KX505440'[&!color=#000000]
	'B.US.14.2529.KX505475'[&!color=#000000]
	'B.US.14.2531.KX505508'[&!color=#000000]
	'B.US.14.CP10.KX505739'[&!color=#000000]
	'B.US.14.DEMB14US030.KY658693'[&!color=#000000]
	'B.US.14.Pt2_DNA_28.KU678026'[&!color=#000000]
	'B.US.14.Pt7_DNA_5.KU678125'[&!color=#000000]
	'B.US.15.3693.KX505555'[&!color=#000000]
	'B.US.15.454_34_F_w01VT.MH897920'[&!color=#000000]
	'B.US.15.CP01.KX505572'[&!color=#000000]
	'B.US.16.2609.KX505536'[&!color=#000000]
	'B.US.79.NYC4.KJ704792'[&!color=#000000]
	'B.US.83.SF2_LAV2_ARV2.K02007'[&!color=#000000]
	'B.US.84.MNCG_MN.M17449'[&!color=#000000]
	'B.US.84.NY5CG.M38431'[&!color=#000000]
	'B.US.85.5077_85.AY835769'[&!color=#000000]
	'B.US.85.Ba_L.AB221005'[&!color=#000000]
	'B.US.86.5018_86.AY835778'[&!color=#000000]
	'B.US.86.5084_86.AY835775'[&!color=#000000]
	'B.US.86.5096_86.AY835749'[&!color=#000000]
	'B.US.86.AD87_ADA.AF004394'[&!color=#000000]
	'B.US.86.JRCSF_JR_CSF.M38429'[&!color=#000000]
	'B.US.87.5113_87.AY835758'[&!color=#000000]
	'B.US.87.BC_BCSG3.L02317'[&!color=#000000]
	'B.US.88.5160_88.AY835763'[&!color=#000000]
	'B.US.88.WR27.AF286365'[&!color=#000000]
	'B.US.89.P896_89_6.U39362'[&!color=#000000]
	'B.US.90.90US_873.AY713412'[&!color=#000000]
	'B.US.90.US1.AY173952'[&!color=#000000]
	'B.US.90.US2.AY173953'[&!color=#000000]
	'B.US.90.US4.AY173955'[&!color=#000000]
	'B.US.90.WEAU160_GHOSH.U21135'[&!color=#000000]
	'B.US.91.5048_91.AY835761'[&!color=#000000]
	'B.US.91.DH12_3.AF069140'[&!color=#000000]
	'B.US.91.SUMA_TF1.JN944928'[&!color=#000000]
	'B.US.93.WCD32P0793.DQ487188'[&!color=#000000]
	'B.US.93.WCM32P0793.DQ487190'[&!color=#000000]
	'B.US.94.5082_94.AY835773'[&!color=#000000]
	'B.US.94.94US_33931N.AY713410'[&!color=#000000]
	'B.US.95.5073_95.AY835768'[&!color=#000000]
	'B.US.95.Pt9_1995_9.KU678164'[&!color=#000000]
	'B.US.95.USPI90770EI72y95091pcWG2B7.JN024303'[&!color=#000000]
	'B.US.96.1027_03.AY332237'[&!color=#000000]
	'B.US.96.1057_01.AY331292'[&!color=#000000]
	'B.US.96.1299_d22.AY308761'[&!color=#000000]
	'B.US.96.5155_96.AY835753'[&!color=#000000]
	'B.US.96.USPI55751EI32y96071pcWG2B15.JN024428'[&!color=#000000]
	'B.US.97.1001_07.AY331282'[&!color=#000000]
	'B.US.97.1006_08.AY331284'[&!color=#000000]
	'B.US.97.1012_08.AY331285'[&!color=#000000]
	'B.US.97.1013_03.AY331287'[&!color=#000000]
	'B.US.97.1018_06.AY331289'[&!color=#000000]
	'B.US.97.1051_11.KT124744'[&!color=#000000]
	'B.US.97.1053_06.KT124745'[&!color=#000000]
	'B.US.97.395718.KT124770'[&!color=#000000]
	'B.US.97.Ac_06.AY247251'[&!color=#000000]
	'B.US.97.PT4_5_97.AF156850'[&!color=#000000]
	'B.US.98.1058_08.AY331294'[&!color=#000000]
	'B.US.98.119534.KT124747'[&!color=#000000]
	'B.US.98.15384_1.DQ853463'[&!color=#000000]
	'B.US.98.394242.KT124769'[&!color=#000000]
	'B.US.98.433768.KT124771'[&!color=#000000]
	'B.US.98.98USHVTN1925c1.AY560107'[&!color=#000000]
	'B.US.98.98USHVTN8229c6.AY560109'[&!color=#000000]
	'B.US.98.98USHVTN941c1.AY560110'[&!color=#000000]
	'B.US.98.WC3_0498_4.EF175212'[&!color=#000000]
	'B.US.99.169_1999.JN599165'[&!color=#000000]
	'B.US.99.284160.KT124759'[&!color=#000000]
	'B.US.99.489910.KT124776'[&!color=#000000]
	'B.US.99.868558.KT124798'[&!color=#000000]
	'B.US.99.HIV_US_BID_V5239_1999.JQ403100'[&!color=#000000]
	'B.US.99.PRB959_03.AY331296'[&!color=#000000]
	'B.US.x.1229I.FJ469685'[&!color=#000000]
	'B.US.x.A0526TOB8U.GQ371764'[&!color=#000000]
	'B.US.x.A1519TOB8U.GQ371766'[&!color=#000000]
	'B.US.x.A2572TOB8U.GQ371770'[&!color=#000000]
	'B.US.x.A3515TOB8U.GQ371772'[&!color=#000000]
	'B.US.x.A3533TOB8U.GQ371773'[&!color=#000000]
	'B.US.x.A3546TOB8U.GQ371774'[&!color=#000000]
	'B.US.x.A4500TOB8U.GQ371775'[&!color=#000000]
	'B.US.x.A4521TOB8U.GQ371776'[&!color=#000000]
	'B.US.x.A4532TOB8U.GQ371777'[&!color=#000000]
	'B.US.x.A5511TOB8U.GQ371778'[&!color=#000000]
	'B.US.x.A7540TOB8U.GQ371782'[&!color=#000000]
	'B.US.x.A8507TOB8U.GQ371783'[&!color=#000000]
	'B.US.x.A8524TOB8U.GQ371784'[&!color=#000000]
	'B.US.x.A8536TOB8U.GQ371785'[&!color=#000000]
	'B.US.x.A8595TOB8U.GQ371787'[&!color=#000000]
	'B.US.x.AC160_T9_Day_1034_Dom.EU616649'[&!color=#000000]
	'B.US.x.AC_04_0_Days_Consen_fa.DQ127534'[&!color=#000000]
	'B.US.x.AC_38_64_Days_5_Seq1_fa.DQ127542'[&!color=#000000]
	'B.US.x.AC_59_41_Days_Seq1_fa.DQ127548'[&!color=#000000]
[truncated: 695 more rows]
